# Supplementary material for: Discovery of a Secretory Granule Lumen-Enriched Serum Protein Signature in Resectable Pancreatic Ductal Adenocarcinoma
Source: Medicina (Kaunas). 2026 Mar 23;62(3):605. doi: 10.3390/medicina62030605 (PMC13027620; doi:10.3390/medicina62030605)
Supplement: Supplementary file 1 [file medicina-62-00605-s001.zip]

Archive with 5 entries (5 files):
- Supplementary Methods_Detailed Mass Spectrometry Instrument Parameters.pdf
- Supplementary Table S1_Complete Protein Abundance Matrix for All Quantified Serum Proteins.xlsx
- Supplementary Table S2_Differential Abundance and Diagnostic Performance Analysis.xlsx
- Supplementary Table S3_Functional Enrichment Analysis Results (gProfiler Output).xlsx
- Supplementary Table S4_Clinicopathologic Association Analysis for Top-Ranked Proteins.xlsx
