# Supplementary material for: Discovery of a Secretory Granule Lumen-Enriched Serum Protein Signature in Resectable Pancreatic Ductal Adenocarcinoma
Source: Medicina (Kaunas). 2026 Mar 23;62(3):605. doi: 10.3390/medicina62030605 (PMC13027620; doi:10.3390/medicina62030605)
Supplement: Supplementary file 1 [file medicina-62-00605-s001.zip › Supplementary Table S1_Complete Protein Abundance Matrix for All Quantified Serum Proteins.xlsx]

## Sheet: S1
Supplementary Table S1_Complete Protein Abundance Matrix for All Quantified Serum Proteins
							Controls																																		PDAC
Protein name	Gene	Accession	Peptide count	Unique peptides	Confidence score	Mass	20C	30C	38C	3C	14C	22C	37C	1C	18C	28C	33C	12C	25C	6C	15C	16C	32C	7C	8C	10C	11C	13C	24C	34C	21C	26C	35C	36C	5C	17C	19C	23C	27C	31C	1A	9A	10B	11B	59B	2A	7B	9B	10A
Alpha-1B-glycoprotein	A1BG	P04217	36	30	596.85	54823.8	177.674	407.737	299.69	302.392	339.073	302.679	346.634	353.542	291.447	365.821	267.879	307.28	223.655	213.925	210.53	264.206	286.778	253.309	199.314	249.386	265.69	279.407	322.073	403.708	314.622	417.276	497.363	355.1	474.225	396.436	407.61	554.03	494.308	628.723	337.998	303.501	198.987	206.73	213.037	483.045	377.041	291.882	406.156
Alpha-2-macroglobulin	A2M	P01023	143	116	2288.8	164717	124.319	344.621	112.747	134.511	138.324	130.85	205.513	244.817	100.914	93.302	166.994	282.704	109.603	175.486	159.02	91.429	94.9601	118.227	230.669	98.893	110.874	163.25	206.9	270.688	145.548	443.637	215.504	227.457	436.111	148.091	140.025	155.467	150.542	502.277	215.168	54.5568	43.3481	190.403	192.453	137.042	184.911	160.034	249.852
Protein ABHD12B	ABHD12B	Q7Z5M8	3	2	23.1014	41346.7	4.5505	1.25669	1.84728	15.2029	17.0424	14.7344	5.15413	1.42285	3.3574	12.0642	3.32816	6.27911	20.9148	2.93966	2.10991	2.28796	0.766893	12.9342	8.61267	7.84551	7.34238	1.36381	31.7986	5.67316	7.17364	16.6704	15.1434	11.2721	20.011	8.80624	37.6652	68.3859	21.7253	29.5367	2.06195	1.79804	0.470772	1.03304	5.40148	0.840533	6.12784	0.222526	0.766261
Long-chain-fatty-acid--CoA ligase 5	ACSL5	Q9ULC5	4	3	21.6237	76903.3	0.466964	0.576167	0.456783	0.335981	0.369632	0.449698	0.654821	0.23673	0.355131	0.488025	0.60771	0.474632	0.541218	0.481598	0.345362	0.392032	0.599176	0.439556	0.463469	0.435929	0.480292	0.552594	0.377182	0.777178	0.639728	0.659599	0.629844	0.77815	0.538605	0.53732	0.322574	0.430057	0.555619	0.901106	0.611404	0.590236	0.627213	0.802108	0.592788	1.08032	0.575004	0.432077	0.827557
Actin_ alpha skeletal muscle	ACTA1	P68133	11	3	86.0873	42393.3	2.33696	2.80014	1.37652	1.90965	2.27095	1.44467	2.12879	1.87296	2.42679	2.14881	2.39317	3.06236	1.31442	2.69999	1.9536	1.46213	2.45336	1.34279	1.80117	1.36913	2.08526	1.15212	1.4892	2.26074	1.63806	4.73381	2.45606	1.9026	2.0461	1.87735	2.62541	0.841899	2.97296	1.73341	1.95129	2.85537	0.696387	2.28243	2.22068	2.80326	2.9213	1.70387	2.63473
Actin_ cytoplasmic 1	ACTB	P60709	22	9	182.45	42079	2.80826	6.33294	5.02179	6.89252	6.76068	6.81818	5.49199	5.56418	5.7097	5.99045	4.16582	3.41245	4.47786	2.69555	2.77622	4.15337	4.07904	3.88959	2.5288	3.23245	2.83473	4.71337	4.88874	5.56763	4.04671	4.38849	4.56497	7.71366	4.46413	5.52665	5.15008	6.52123	5.44598	6.66222	4.7923	5.03826	2.55852	3.12958	4.28236	6.62709	3.96636	3.80914	8.71576
Beta-actin-like protein 2	ACTBL2	Q562R1	5	3	29.9957	42345.5	1.44336	3.01224	3.17816	1.84975	3.12096	2.13052	2.95699	1.5879	2.51252	2.55672	2.09862	2.9333	2.13956	1.47366	1.62983	2.17322	2.65888	1.6691	1.78356	1.92787	2.00815	2.23058	1.79233	2.89715	3.11736	2.62463	3.09481	4.24078	1.59258	4.39677	5.64176	2.30706	3.01249	2.97187	2.12966	2.27556	0.787102	2.68713	1.85996	3.8568	1.39921	0.794541	3.76488
Aminoacylase-1	ACY1	Q03154	2	2	11.1828	46113.2	0.149911	1.44293	0.12047	0.340493	0.0424663	0.0195949	0.00880849	0.123122	0.0126193	0.0372316	0.0361354	0.0368784	0.160695	0.0498547	0.0326465	0.0999351	0.0544196	0.0972515	0.105744	0.0852923	0.0447256	0.0701698	0.0432426	0.0417469	0.0651674	0.216415	0.0276322	0.123514	0.0426301	0.208259	0.00653744	0.0945319	0.0696249	0.00618593	0.0168049	0.0591605	0.0244368	0.126849	0.0429635	0.0850214	0.0521059	0.0120827	0.153528
Adiponectin	ADIPOQ	Q15848	12	11	109.726	26527.7	76.1463	87.7891	185.346	187.462	166.086	212.718	280.233	180.97	150.514	152.908	113.927	58.9536	121.729	78.5208	83.9347	71.3816	88.9226	129.478	129.81	78.5112	116.102	108.475	160.928	126.819	130.002	119.611	253.979	196.987	182.846	129.532	170.53	279.107	229.919	208.288	167.392	156.306	175.254	105.162	218.743	227.175	262.586	248.8	183.659
AF4/FMR2 family member 4	AFF4	Q9UHB7	3	3	33.6744	127859	21.9419	27.5353	0.409842	34.5608	37.8385	42.6405	42.8268	41.302	42.3301	37.4816	39.4884	33.8348	25.0693	23.6692	21.5629	30.7774	21.5285	29.2842	20.3634	22.9676	24.5472	30.8253	24.8836	30.4054	28.8948	35.6532	37.6108	37.195	46.8249	39.415	51.1747	53.163	51.2497	48.2548	34.0598	28.028	26.4371	20.4408	22.2994	37.4129	48.6604	45.1828	38.4962
Afamin	AFM	P43652	65	59	939.87	71008.1	42.0188	55.5079	32.1971	49.4762	82.5619	67.7981	60.0086	67.6796	51.2246	70.4099	45.5365	47.6114	33.7291	42.056	31.8315	53.984	62.0049	52.8917	19.5264	30.4306	32.7122	50.7014	44.3584	59.2298	28.9278	61.5703	72.8613	76.3268	80.4228	71.2988	64.5051	62.0042	96.3772	89.6845	47.4989	40.5571	26.0453	28.587	47.1237	60.7194	111.231	42.3849	78.8254
Angiotensinogen	AGT	P01019	31	31	441.871	53439.4	75.3962	85.4655	96.1481	90.1388	76.9414	101.786	90.5655	69.6955	98.0503	99.8603	54.9811	61.0294	77.4668	73.3193	92.7722	107.692	88.7315	76.77	36.7379	83.8001	89.1055	93.1151	67.5068	120.158	122.885	135.071	135.417	82.929	173.429	149.316	112.702	164.615	159.41	222.286	61.7537	79.3108	20.2737	74.423	70.6506	86.1459	120.031	30.8181	57.0107
Protein AHNAK2	AHNAK2	Q8IVF2	4	3	26.4361	617771	1.17911	1.05296	4.16544	4.98542	4.86799	4.73447	3.69671	2.30832	3.14569	3.80216	1.98596	0.792457	3.28554	0.873762	1.55316	2.80908	3.08188	2.66428	1.52056	2.94028	1.9474	3.74881	3.41619	5.28356	3.64993	2.36446	4.36113	7.03278	3.07629	4.64811	5.85226	7.70434	3.98811	6.82647	2.48228	2.63862	1.11306	1.17484	2.13507	4.97946	1.16269	1.32255	2.60819
Alpha-2-HS-glycoprotein	AHSG	P02765	23	19	454.971	40139.2	623.506	1114.86	734.333	757.734	822.824	888.786	670.083	803.936	998.434	980.42	570.453	595.85	667.844	387.944	535.517	443.61	716.563	779.773	427.054	572.36	672.021	813.155	955.768	795.542	587.842	1153.92	1232.13	553.055	1215.49	748.358	1175.45	1359.01	1199.11	1357.8	503.923	422.783	135.271	462.323	548.589	693.591	628.149	196.598	733.308
Delta-aminolevulinic acid dehydratase	ALAD	P13716	4	4	36.029	36751.2																																			0.000700853	0.000802964	0.224145	0.0208278	0.290101	0.0159111		0.192537	0.006729
Albumin	ALB	P02768	92	85	1608.79	71362.7	274.251	120.971	390.064	1115.1	1254.2	1299.75	578.1	68.7692	312.042	1146.2	298.048	404.25	1304.9	217.353	165.545	137.185	26.5714	934.963	489.236	448.95	426.559	82.6298	1486.18	400.62	337.693	938.145	1021.81	542.947	1430.87	308.588	1874.97	4080.95	1528.66	2015.28	177.613	171.326	28.8534	78.7655	498.842	142.57	505.906	27.3055	128.871
Fructose-bisphosphate aldolase A	ALDOA	P04075	6	6	36.5905	39876.3	5.00667	4.94884	5.64749	5.66089	5.08784	5.52585	5.58001	5.86971	5.1747	5.15851	5.53168	5.23667	5.53296	5.83613	5.54239	6.01501	3.49606	5.37556	4.3267	4.83719	5.52602	6.24762	6.79075	5.06451	5.13276	5.3527	6.07221	8.18448	9.31569	8.2855	9.147	7.68826	6.25202	7.78124	4.87525	5.89785	7.8917	2.27347	4.07698	4.75037	6.4919	9.39571	4.32159
Fructose-bisphosphate aldolase B	ALDOB	P05062	9	9	60.8929	39986.3	2.5913	4.15682	4.17139	4.29056	3.1245	4.38345	3.63968	2.64375	3.07918	3.86083	3.3228	2.46314	3.2533	1.70732	2.55066	2.67147	4.79576	2.28303	1.69979	2.66565	3.12985	2.9517	2.94989	5.50661	4.39738	4.24699	4.1142	4.3131	5.01764	5.38418	6.0161	6.8785	2.9017	6.97315	3.19306	2.6469	0.973406	2.39468	2.15007	3.57366	1.91138	0.658309	3.13345
Protein AMBP	AMBP	P02760	34	33	512.834	39912	109.22	183.386	135.303	84.6418	118.198	108.654	108.087	105.931	128.374	127.221	105.16	120.556	121.527	103.575	96.19	116.665	155.687	107.804	123.44	108.409	114.633	134.114	116.89	177.358	137.863	214.451	236.44	162.555	214.239	143.072	143.425	235.854	224.349	321.379	121.592	119.279	67.0567	102.749	91.7602	120.366	104.671	82.1913	129.694
Angiogenin	ANG	P03950	3	3	22.9068	16892.3	0.50056	0.275209	0.139015	0.421907	0.347269	0.32103	0.599665	0.512416	0.18164	0.312631	0.527201	0.26677	0.60143	0.682572	0.504461	0.311172	0.494569	0.391039	0.517902	0.369824	0.388704	0.517865	0.444376	0.278149	0.725271	0.232217	0.490939	0.517879	0.585671	0.823526	0.630738	0.672827	0.427229	0.488362	0.683754	0.944138	0.396734	0.310779	0.683956	0.532239	0.298982	0.362447	0.539086
Ankyrin repeat domain-containing protein 18B	ANKRD18B	A2A2Z9	3	3	20.4982	119200	9.78288	12.585	10.7289	7.84118	12.1363	10.6103	8.05506	9.26118	8.04764	12.3719	7.5516	8.47273	7.22234	9.15908	7.45328	11.4115	15.7655	14.8003	5.97517	8.72498	9.09766	11.7348	12.1822	15.0956	9.71199	16.3765	18.2066	20.0458	24.0025	22.107	19.3522	17.708	18.8724	25.1284	10.0111	8.32973	3.63108	7.35567	7.82282	9.20988	13.2752	4.8502	13.2406
Ankyrin repeat domain-containing protein 36A	ANKRD36	A6QL64	2	2	11.0169	216325	0.641109	0.409382	0.166344	0.653677	0.43571	0.283956	0.219493	0.191351	0.774592	0.3266	1.6088	1.25054	0.323104	1.60116	1.11333	0.389179	0.377901	0.294094	0.727649	0.48551	0.767571	0.420073	0.452012	0.20098	0.684054	1.37312	0.44479	0.238623	0.604198	1.08379	0.116781	0.296224	0.556874	0.196666	0.251713	0.391499	3.80892	0.707809	0.345933	0.53083	3.18901	4.59567	0.795499
Aminopeptidase N	ANPEP	P15144	23	22	200.491	109939	22.747	34.0126	29.4988	4.53972	34.576	30.3336	27.5451	30.7685	34.3719	4.72063	40.5223	44.8982	4.8364	4.68182	33.6601	7.49209	30.4223	25.444	39.7635	5.83118	28.0468	6.38817	28.8849	6.91163	52.5876	85.6991	97.4822	32.6345	42.8914	8.59268	50.5173	75.3449	10.0096	92.3077	42.3193	23.9379	21.7163	6.21349	3.43721	25.4696	37.1005	2.19905	9.6904
Serum amyloid P-component	APCS	P02743	14	12	211.715	25501.2	37.3288	94.4292	58.7272	63.4578	63.0501	60.9948	68.1148	62.2581	67.8634	61.4465	56.1989	44.1211	52.4291	40.6929	36.1264	62.7692	64.4534	69.5819	47.8926	56.6886	65.5892	52.2216	50.9116	58.9508	63.8955	99.8873	137.326	49.8498	121.239	76.9884	82.3354	150.946	155.106	109.006	54.8929	52.5068	70.0673	44.6745	50.1419	64.7529	63.3257	53.7761	38.8291
Apolipoprotein A-I	APOA1	P02647	29	28	397.063	30777.9	11.9688	16.1306	21.8178	20.6807	46.1841	32.7289	6.5171	13.8872	10.4588	8.14908	13.171	9.85047	48.5065	9.57536	13.3219	17.4884	16.2525	21.482	11.4927	10.6235	16.2865	9.39029	20.9561	38.639	6.25001	47.9286	24.6322	31.7339	19.0286	21.4526	39.4468	69.275	62.126	108.836	8.38032	11.5555	7.99807	10.9344	7.30926	14.069	26.5803	4.96967	7.55349
Apolipoprotein A-II	APOA2	P02652	12	12	200.016	11289.1	42.3899	30.9808	45.3257	77.3254	64.1209	75.3863	29.5114	46.0883	37.3335	78.8511	32.3337	29.5164	70.607	23.4505	31.1429	67.4103	87.2226	98.7641	26.4933	52.6406	37.1546	60.6191	43.9222	39.8222	36.302	43.2339	38.7334	35.926	188.458	160.674	63.4974	159.787	203.103	76.5438	82.4509	35.6113	12.7428	33.0198	17.1671	30.5462	51.103	13.2714	178.953
Apolipoprotein A-IV	APOA4	P06727	56	48	846.158	45372.1	78.1517	158.394	64.0125	70.8023	74.5941	76.765	73.8371	102.965	62.7201	86.5839	57.759	72.1898	48.2046	42.4364	50.0911	69.7615	82.9212	39.87	61.4009	45.6921	54.4891	49.8687	89.1651	147.898	92.7339	150.133	103.6	143.065	106.875	84.8324	233.138	99.4169	143.936	123.634	64.9969	61.7011	7.71805	81.2089	64.261	51.5285	38.0723	21.5761	36.4935
Apolipoprotein B-100	APOB	P04114	521	459	7782.36	516974	223.165	239.077	326.657	294.103	203.276	279.621	273.899	220.614	205.653	237.812	189.915	158.405	162.075	143.269	158.247	210.37	267.448	265.738	152.067	179.923	226.456	264.876	205.58	264.225	281.723	354.393	249.957	177.856	416.83	404.188	298.912	533.301	319.635	381.805	149.397	163.771	121.976	308.675	138.765	160.875	198.647	138.088	336.745
Apolipoprotein C-I	APOC1	P02654	6	6	98.4181	9331.94	21.669	24.8601	21.7336	20.2507	20.9007	24.2408	26.8975	12.1116	14.2594	16.3066	17.8492	14.6332	22.4641	12.8236	14.8552	26.1039	41.8502	21.3632	13.5654	20.1956	23.4294	26.1095	11.014	39.0902	37.3349	32.3647	22.9297	38.91	64.95	40.8571	28.9803	52.9716	26.0885	33.3101	16.27	19.9205	26.2421	74.6343	17.8815	24.7939	27.3119	16.2043	62.6489
Apolipoprotein C-II	APOC2	P02655	9	8	136.316	11283.9	24.7568	22.1905	28.5907	25.0591	23.2688	28.2947	29.3007	12.2711	26.7113	27.35	15.82	13.894	15.218	13.6227	17.5477	44.003	63.5731	19.385	13.6571	34.101	22.3774	34.3126	12.5527	45.8154	29.391	25.6546	30.5077	51.3745	133.108	67.0365	18.4887	82.7947	45.0176	41.6458	19.2776	18.7032	14.5054	70.6669	9.09872	16.2741	14.533	17.2907	62.3572
Apolipoprotein C-III	APOC3	P02656	12	10	145.21	10852.3	62.2358	86.1269	50.6552	79.215	78.8049	82.8857	86.8929	50.0061	74.3638	82.834	55.3717	52.0779	63.3755	61.2491	59.8026	132.906	120.867	73.6744	49.6029	79.254	64.0892	124.381	58.3071	101.08	100.228	95.7458	102.034	121.842	277.759	161.721	101.987	151.741	127.051	116.722	56.5801	71.369	53.644	153.658	53.2264	66.3887	70.1404	66.9828	98.1573
Apolipoprotein C-IV	APOC4	P55056	12	11	145.12	14895.2	3.19091	1.87406	7.27216	2.64821	3.9124	3.41185	3.92607	2.08769	3.74288	7.00622	3.43114	1.9558	2.35703	2.62805	4.21868	6.93576	5.93664	5.41084	3.3389	4.33943	2.79476	5.26149	2.18772	8.95733	7.80962	5.73509	4.16083	5.61224	21.3869	9.92615	3.30937	4.58596	4.37991	7.21936	2.27386	2.75279	2.96303	15.0857	2.34299	2.73615	1.94197	3.17878	4.56198
Apolipoprotein D	APOD	P05090	14	12	141.548	21560.7	13.388	11.0529	5.14967	12.2529	10.5015	11.1119	6.97367	7.6827	11.1662	10.4518	9.1862	12.4255	10.7371	9.09209	9.48064	11.607	12.8086	9.84246	9.06582	8.64212	8.45001	10.4975	10.5154	14.8099	10.1827	13.3845	9.30244	13.0462	13.9846	17.2027	14.722	20.6311	18.0231	15.4512	6.86153	9.26769	2.60761	18.8503	7.49876	9.09234	6.25426	5.09014	28.2827
Apolipoprotein E	APOE	P02649	45	39	642.147	36268.2	51.2111	47.8353	24.135	34.6999	41.3623	36.8307	35.5784	17.2513	32.2703	28.7531	31.7233	29.9125	39.4543	30.4715	36.1121	45.4359	42.9157	29.5982	33.8531	35.0486	33.4481	51.5081	29.7488	53.0249	36.4884	57.9209	43.1028	41.8917	129.385	98.1818	32.0996	72.2094	58.6181	51.5472	29.6993	49.8109	32.7479	87.8337	26.936	43.2358	38.2858	34.3198	139.061
Apolipoprotein F	APOF	Q13790	4	3	28.2635	35741.7	1.4665	2.58766	2.27642	1.00052	0.744266	0.937653	0.829338	1.32622	1.26803	1.13776	0.995517	0.912417	1.44655	0.828004	1.209	0.718205	2.66346	1.48606	1.09795	1.44998	1.05459	1.24478	1.59754	2.14385	1.57857	3.90545	2.68663	1.09457	1.26533	1.08433	0.960347	2.77277	1.54526	2.79523	0.688299	1.1562	0.233088	6.02476	0.613666	0.851148	0.17685	0.217282	3.36488
Beta-2-glycoprotein 1	APOH	P02749	31	29	525.716	39609.8	244.621	379.352	294.654	294.365	315.318	320.295	198.327	216.468	319.588	294.098	263.188	228.68	237.589	212.79	225.16	253.328	283.816	157.521	167.993	233.435	244.405	256.401	242.147	392.844	355.173	530.842	340.918	411.58	416.691	298.56	509.668	518.031	489.27	634.189	260.616	247.29	154.426	202.822	266.461	243.869	333.164	228.662	210.315
Apolipoprotein L1	APOL1	O14791	11	10	95.0388	44031.3	2.41772	2.6055	3.10407	6.88656	5.43627	7.1932	5.62054	4.81621	1.93303	4.8935	3.07191	2.3181	6.94691	1.92315	1.97405	3.55483	3.00857	7.60736	3.4377	2.73912	3.62875	3.86462	8.00669	5.67355	5.7819	5.70337	5.60997	8.92596	7.0963	3.37588	12.7697	20.73	6.78471	7.93419	3.16536	2.92832	1.04722	2.27612	4.64557	3.85877	2.95477	0.862676	3.31806
Apolipoprotein M	APOM	O95445	14	11	144.447	21595.5	7.24054	5.51555	10.0771	10.0422	4.48217	5.97995	6.30241	2.99841	4.61887	7.21319	5.82012	3.29292	4.01704	3.17914	4.163	3.85871	12.3304	5.23154	4.80425	5.48332	5.52506	7.77005	5.14762	6.20413	7.3645	6.33151	4.83506	3.68351	9.58715	7.87002	4.29133	15.0567	7.23026	7.53331	4.34668	5.87757	1.80895	9.81961	2.01564	2.5861	2.62343	2.74117	10.1556
Amyloid-beta precursor protein	APP	P05067	3	3	18.4506	87969.9	0.0363763	0.0332653	0.102217	0.30422	0.295151	0.391158	0.232875	0.222661	0.46591	0.225137	0.062202	0.132805	0.156635	0.0796081	0.122371	0.163859	0.0500844	0.113501	0.0843893	0.180224	0.091393	0.106084	0.221634	0.0388151	0.0466293	0.00462501	0.02699	0.0831224	0.021177	0.204164	0.201259	0.00205476	0.0118284		0.248537	0.0678691	0.0310215	0.121446	0.0732046	0.0955254	0.0489183	0.0721722	0.128031
Attractin	ATRN	O75882	61	58	614.915	163556	37.4008	41.7802	44.2464	88.8723	97.7317	86.1192	57.8222	18.072	43.8754	79.8471	39.212	55.5027	103.438	31.0413	25.5807	25.5319	21.6297	61.949	51.4981	48.3847	46.838	25.7819	110.48	57.1897	53.7868	128.864	120.287	58.6478	127.735	58.0203	110.503	307.522	167.355	209.843	36.4471	29.599	37.652	29.4574	48.6466	37.9888	72.9392	41.6349	32.291
Zinc-alpha-2-glycoprotein	AZGP1	P25311	34	32	436.365	34486.9	70.0436	101.126	81.3743	99.1582	103.854	88.8204	95.4192	46.0484	98.5589	86.2748	86.0501	69.9853	63.5139	65.8667	62.7116	61.9475	83.7227	60.6771	37.8717	60.3856	58.5296	78.834	78.6975	123.176	95.6166	116.322	97.394	120.06	71.6025	140.269	159.883	103.46	144.734	159.971	57.0274	80.5198	21.2566	64.043	76.9417	99.2879	71.8811	41.9622	109.813
Beta-2-microglobulin	B2M	P61769	8	8	111.305	13828.6	6.90432	5.77484	4.48832	11.3817	11.1495	10.1643	6.55899	3.08317	5.8498	3.61164	6.13856	5.97089	11.1143	9.99573	5.29415	3.04796	4.60513	5.66259	5.22427	4.27353	5.95637	4.31675	10.5337	6.34612	9.07428	6.07604	4.00234	7.59062	8.99514	6.27497	9.77242	11.9897	15.168	7.12577	2.51815	5.97246	7.08473	7.17154	11.018	7.22495	9.36025	11.6153	9.60576
Bromodomain adjacent to zinc finger domain protein 2B	BAZ2B	Q9UIF8	3	2	20.7197	242227	0.436468	0.329537	0.251232	0.0101456	0.307266	0.282943	0.296983	0.288228	0.297389	0.451567	0.275362	0.415881	0.257156	0.119207	0.255844	0.170853	0.383958	0.220256	0.146619	0.295215	0.279519	0.29821	0.18031	0.505824	0.281959	0.678442	0.510946	0.210877	0.307021	0.349201	0.168117	0.196715	0.804873	0.640758	0.198269	0.264904	0.0228488	0.204806	0.197251	0.460664	0.0658389	0.0107039	0.233289
B-cell receptor-associated protein 29	BCAP29	Q9UHQ4	2	2	18.2562	28434.2	2.27302	1.69631	0.171939	1.75818	2.38317	2.50795	3.42553	2.58684	2.25093	2.26987	2.53998	2.74486	3.0595	3.25669	3.89746	5.31183	2.19959	4.68103	3.7005	4.33671	3.61434	6.68501	5.19727	4.55162	5.998	2.92795	3.35758	10.2956	3.95309	8.395	7.37804	4.80531	3.47399	6.3674	3.58387	4.20291	0.926386	2.19013	3.12328	3.844	1.26516	0.86132	4.98264
Cholinesterase	BCHE	P06276	23	20	288.647	68988.4	7.76218	11.6667	8.89729	15.8685	13.3133	13.5658	5.88882	10.2515	12.561	12.2502	8.41507	6.75433	8.29646	6.18251	6.8106	10.7284	11.0022	11.8336	7.25822	8.59649	11.8033	7.63752	6.73876	11.0182	10.6774	11.1386	23.988	9.54267	15.4229	12.1701	12.0426	14.6649	21.367	15.5562	7.31755	6.14537	2.19729	6.21791	6.14821	11.0172	9.40187	3.49329	3.52792
Flavin reductase (NADPH)	BLVRB	P30043	6	6	61.7345	22233.4	0.0204684	0.00883099	0.00585898	0.0665054	0.651894		0.964511	14.114	0.221084	0.0167305	0.0557402	0.0561001	0.0198255	0.0283872	0.875746	0.0213571	0.000675492	6.03131	0.0235563	0.00776029	0.095447	0.011991	0.0631192	0.0330684	0.0117161	0.00672661	2.34763	2.31942	0.231282	0.0046358	3.48675	0.001014	0.00999194	0.0014524	0.00441035	0.0163965	0.453645	0.018313	4.2826	0.00285227	0.00637858	0.0544126	0.0158189
Zinc finger protein basonuclin-2	BNC2	Q6ZN30	3	2	24.8359	123755	8.7593	15.8997	9.37598	9.73853	13.3333	14.0291	13.5526	11.7814	10.3392	12.6618	10.3829	12.5492	12.3427	6.89294	7.58974	13.31	11.1209	9.59324	7.95343	10.7464	9.70776	9.63118	9.56896	13.8375	11.2194	14.4127	15.6005	13.2281	16.2521	12.5676	10.3897	15.311	12.4393	21.6248	10.6634	6.91229	2.78652	8.93269	9.94755	15.5054	7.57561	5.00147	18.5294
Bisphosphoglycerate mutase	BPGM	P07738	8	7	67.9117	30176.3	0.941218	0.864053	0.286845	0.678644	0.599286	0.65262	0.420857	1.49576	0.299446	0.426039	0.30979	0.653021	0.861107	0.45011	0.403723	0.674619	0.502722	1.03385	0.4975	0.382724	0.317605	0.409869	0.590877	0.191379	0.242345	0.546789	0.395494	0.414745	0.413194	0.177966	0.460333	1.00817	0.272104	0.560878	0.144982	0.2799	1.51899	1.32515	0.810761	0.33478	1.4431	2.81818	0.761252
ADP-ribosyl cyclase/cyclic ADP-ribose hydrolase 2	BST1	Q10588	3	3	17.6286	36351.3	3.4892	5.27323	3.48081	4.4144	4.44562	3.64625	3.1874	3.1992	5.09079	3.36301	3.5872	3.3833	4.11447	3.37366	3.29918	2.85636	5.40142	5.2485	3.42634	3.9053	4.06382	4.60831	4.30095	5.67475	6.57956	8.19737	7.62545	6.78926	7.63712	9.95659	10.7026	8.8151	7.47841	9.00975	3.97179	3.21013	3.11967	3.38768	2.90574	4.25036	4.05424	4.2137	4.18465
Biotinidase	BTD	P43251	19	16	189.602	62045.5	14.9471	7.14799	4.5614	7.09015	7.85351	7.75218	11.4219	7.80231	10.7607	12.5651	11.177	7.20842	5.34181	5.37249	5.14739	9.61719	12.7029	7.4534	12.0991	8.1868	8.60801	7.99995	5.03186	7.18243	6.34951	14.3948	11.9554	9.69756	7.83721	13.289	12.0368	8.22749	10.3222	10.8666	8.02697	5.69577	5.32322	11.9815	6.37476	12.3961	11.7373	10.9636	19.8425
Complement C1q subcomponent subunit A	C1QA	P02745	12	9	111.85	26301.7	29.7996	40.9152	23.0545	24.4566	42.9908	39.6549	34.3531	39.2182	47.9375	40.5725	35.9722	21.2523	24.2615	29.1735	28.4973	16.7756	30.4645	24.8525	24.5681	26.2358	25.6573	23.1297	31.7318	30.5951	28.1274	31.6325	49.1324	20.3766	50.7497	32.6036	43.1583	44.4091	49.3786	44.4304	24.8199	27.9952	27.8326	25.5448	22.579	39.4649	47.9716	61.7174	29.6761
Complement C1q subcomponent subunit B	C1QB	P02746	20	18	304.184	26949.9	76.8346	144.455	64.5865	64.5418	78.6848	75.9854	61.0131	66.4714	91.2839	73.2224	73.7212	47.5992	65.999	72.2163	60.6842	51.4156	72.7097	64.5214	64.7935	60.6792	52.0933	56.537	66.7614	84.0602	59.1168	128.294	99.6843	47.9439	112.485	70.8215	89.8626	114.792	128.256	189.215	61.786	74.6151	77.6861	84.2722	55.5363	75.6277	81.8837	101.075	72.6015
Complement C1q subcomponent subunit C	C1QC	P02747	12	12	175.034	26001.8	64.5023	92.1132	49.6718	31.3987	62.7509	57.6399	59.1239	45.3133	67.9709	61.252	63.9342	66.0104	59.2082	64.8753	60.7544	59.9095	73.3745	46.4858	58.6472	62.0654	54.6064	61.1502	61.881	83.0365	55.7272	105.716	103.008	54.7736	99.2178	67.427	42.3004	99.2497	128.062	148.157	55.1243	66.5298	58.3333	59.3274	46.6709	68.5462	53.9219	81.3593	68.0537
Complement C1r subcomponent	C1R	P00736	46	41	643.76	81658.4	33.0873	67.658	56.9529	49.9737	65.6403	58.5249	66.9736	71.8877	66.6195	56.4425	51.6539	41.1368	35.9864	34.2619	40.6252	41.1294	49.3017	53.2699	38.1516	40.1052	44.0299	45.9275	37.6247	67.8589	52.6692	76.0877	87.3212	50.7219	82.96	74.5715	114.514	84.4404	95.1121	99.8202	41.9379	44.7783	44.1569	38.3358	35.0684	55.0457	57.7916	56.5271	44.7908
Complement C1r subcomponent-like protein	C1RL	Q9NZP8	17	13	190.411	54239.8	5.33806	5.02179	5.99061	5.35615	7.97791	7.42343	9.40004	8.17393	11.113	8.6486	7.85743	7.22017	6.33766	5.65636	7.0698	6.92856	5.55729	7.08419	7.54047	7.76278	6.64726	7.22214	6.34378	7.83182	10.4751	12.1572	13.8801	5.21769	10.9651	9.54866	6.83797	8.72635	12.8144	14.0387	7.72095	5.65347	7.23735	6.00541	5.47979	8.22564	9.91865	7.0557	5.16369
Complement C1s subcomponent	C1S	P09871	52	48	719.75	78224.3	51.196	110.062	47.4909	49.1084	59.6569	49.8321	70.9982	74.0538	60.9712	50.1698	63.1038	86.5658	44.1667	63.1976	59.0397	45.0733	45.2031	48.5821	80.05	46.7196	49.1025	58.399	57.2171	84.5157	56.4167	148.089	91.7519	69.9584	143.301	57.6902	76.5724	84.8011	84.5777	171.901	67.8644	42.8331	46.3029	68.274	61.6077	72.1965	76.5128	90.051	80.3509
Complement C2	C2	P06681	56	51	684.405	84636.6	24.8362	26.6576	25.7179	31.635	24.9675	33.5648	26.0584	24.2766	22.839	29.3636	24.0805	22.307	19.3685	23.6274	17.3974	16.6399	32.6728	19.2287	20.0215	29.3731	24.3511	21.0368	23.2754	31.3583	21.9144	72.409	55.606	21.1908	52.2591	36.9929	30.0415	38.1954	54.0185	61.5914	23.3064	22.6517	26.4701	21.0249	14.0977	27.5838	20.7944	25.2351	36.4869
Complement C3	C3	P01024	93	80	915.283	188688	9.88753	22.3612	16.6195	19.7665	28.1534	25.8626	26.1212	19.3207	22.259	28.1398	30.8499	20.002	21.6418	17.404	13.1257	23.6407	22.9436	19.5333	18.5548	14.5507	13.9184	12.305	28.6562	23.7872	16.3	28.3291	24.1402	20.8283	25.172	22.373	20.5555	27.0705	54.1903	60.8256	27.0475	23.5707	29.4953	10.8262	21.5548	29.2294	27.7959	25.1883	23.8772
Complement C4-A	C4A	P0C0L4	182	9	2864.36	194383	60.1122	161.468	82.512	111.74	170.957	143.297	150.541	101.585	162.135	129.569	93.5117	89.9635	104.459	88.7104	85.6377	146.826	132.622	160.733	103.494	89.8348	105.215	129.188	58.4475	169.845	141.409	157.787	191.38	109.431	173.794	216.966	182.229	215.625	316.03	267.302	103.351	145.962	110.252	65.2333	118.038	159.074	100.057	111.839	124.098
Complement C4-B	C4B	P0C0L5	181	6	2850.53	194291	91.6353	246.142	125.782	170.337	260.607	218.443	229.485	154.856	247.16	197.516	142.55	137.141	159.238	135.231	130.547	223.823	202.169	245.022	157.767	136.945	160.391	196.935	89.0977	258.913	215.564	240.532	291.741	166.817	264.932	330.744	277.791	328.7	481.759	407.476	157.549	222.505	168.069	99.4419	179.937	242.494	152.527	170.488	189.176
C4b-binding protein alpha chain	C4BPA	P04003	55	51	793.009	69086.2	93.4999	171.726	158.577	143.659	166.641	154.393	134.85	86.0031	151.898	139.912	116.471	115.195	109.896	109.203	106.657	114.572	156.782	94.0664	106.778	118.802	113.983	135.442	110.455	180.494	154.758	203.892	206.419	122.098	232.434	180.367	108.039	265.601	256.017	335.868	146	146.682	124.425	138.38	110.286	172.353	149.457	136.162	169.993
C4b-binding protein beta chain	C4BPB	P20851	16	12	182.933	29327	15.8148	16.6271	9.73544	19.4615	26.8433	21.5221	23.1935	18.3852	23.5052	20.2923	21.2227	21.2072	17.1719	17.5809	14.8768	22.3212	20.3184	20.7047	13.9865	16.3926	18.6512	23.641	18.1731	24.3381	25.5694	30.5904	35.2933	25.7202	33.342	29.682	27.2517	34.9167	32.4165	36.9535	22.6864	18.2099	7.76192	17.6029	17.3401	26.8999	28.0566	11.1672	22.5937
Complement C5	C5	P01031	145	136	2128.61	190016	49.622	88.0907	89.8503	77.5388	95.9928	96.4908	80.2413	73.1003	86.2535	92.1612	69.3259	43.7624	53.7805	45.4349	53.6072	35.3583	66.7228	74.1098	61.0085	62.6804	67.6623	68.353	54.9677	91.0375	83.0851	105.109	134.392	48.9752	141.104	89.1648	87.4562	122.826	132.604	127.908	74.1933	62.7836	39.7971	57.5111	55.4134	72.6827	80.4835	46.3574	78.6575
Complement component C6	C6	P13671	64	53	846.418	108436	17.209	34.1711	35.0656	30.6985	35.6491	35.9637	35.6302	27.0498	36.4269	34.0423	24.4313	26.3341	22.4363	17.586	19.3366	25.0678	21.0086	21.6335	17.6757	19.8953	19.9372	26.8646	17.4013	34.4254	29.0542	31.4456	40.4722	30.6444	33.2375	28.8712	27.9181	37.4542	39.4323	48.7291	26.2283	22.874	11.7747	18.2102	19.4934	38.7164	35.9472	14.5819	27.931
Complement component C7	C7	P10643	67	61	919.062	96711.9	21.5431	33.5143	30.2048	29.6375	35.9276	34.1609	37.347	19.6928	25.741	23.0249	32.0365	29.4895	17.0636	22.3617	19.0572	11.687	15.0798	16.7184	21.3186	12.9968	18.9159	21.54	24.1345	37.9874	27.0251	29.2887	40.1586	30.5265	41.4803	20.1636	22.4113	27.9236	40.7123	39.2326	35.9311	27.664	19.0398	16.0074	14.2856	29.0966	30.3495	16.8424	41.7361
Complement component C8 alpha chain	C8A	P07357	50	50	690.014	66874.1	21.8532	32.9906	12.3598	18.2168	30.0735	28.3706	32.5218	31.8644	30.2655	23.053	26.6708	31.4851	27.9363	24.5628	25.5166	29.4888	26.0461	31.4849	21.2851	22.9318	21.5395	27.9032	23.2994	39.5366	27.3076	40.7961	46.9862	29.6156	38.6885	35.0278	37.5707	34.7228	47.7102	55.3624	32.004	28.8583	20.8386	23.7782	25.3449	42.4392	35.332	23.041	36.9096
Complement component C8 beta chain	C8B	P07358	55	48	749.859	68757.8	30.6484	59.7071	55.071	38.2846	54.8785	54.7112	59.7613	43.2163	43.9673	35.391	35.3185	35.5518	45.0848	29.8915	30.2243	28.7383	43.2755	44.6955	29.926	38.5721	32.7349	41.2453	34.9385	54.1611	37.9173	53.0965	84.6951	43.5248	52.3413	30.7538	30.2657	44.858	79.9328	77.3171	50.6962	30.7882	41.5197	37.4637	33.4298	71.5216	72.8464	57.4002	41.2089
Complement component C8 gamma chain	C8G	P07360	16	14	236.129	22448.6	21.9479	42.7392	41.8518	26.5429	37.9829	34.8214	33.401	30.5841	43.0424	28.6449	27.5914	24.6398	28.4492	21.0522	20.0858	22.2684	32.3264	29.6607	23.4053	20.0166	22.8429	30.6462	21.9422	50.7412	23.8396	41.0389	63.7097	28.3114	43.147	38.9189	34.2055	45.6801	66.7201	62.634	32.0601	24.6725	29.4752	23.5172	23.1173	45.9797	37.8857	31.8204	32.0537
Complement component C9	C9	P02748	50	46	720.676	64656.2	43.7064	141.428	112.847	84.1154	104.747	88.3443	135.394	75.1595	116.348	72.1942	78.6313	75.1268	72.4539	51.1822	59.1094	54.9953	61.6954	79.4944	65.9152	72.1085	67.3314	71.8739	67.7174	102.471	96.9311	116.237	159.242	67.7746	88.063	75.8255	80.3969	104.43	141.942	163.186	103.754	73.8345	100.965	83.0951	78.9164	131.31	108.977	129.048	75.9354
Carbonic anhydrase 1	CA1	P00915	18	18	239.846	28927.3	3.00988	3.87145	2.26717	5.28333	11.8736	2.22205	16.4934	65.9266	9.89941	4.33703	4.33043	5.01991	2.33686	2.61887	12.5739	26.9618	2.61797	44.1532	3.49849	2.55627	4.44065	2.23347	2.83598	4.69948	3.11123	5.49221	43.5731	20.228	8.64481	5.81007	34.8529	2.96527	4.88557	3.44238	1.75233	2.97701	3.79159	2.81959	26.3106	2.65735	2.03514	2.79436	2.6397
Carbonic anhydrase 2	CA2	P00918	13	12	132.817	29303.1	0.533067	0.687988	15.8625	5.29606	1.63858	2.55823	1.84605	20.6737	0.746	1.78578	0.503419	0.544516	1.18521	0.35108	1.31646	4.21041	0.598072	12.1025	1.24831	0.676484	1.24831	0.407994	1.57589	0.555774	0.412336	0.560507	3.87686	2.81044	1.95378	0.590179	9.70823	6.72103	0.460877	1.78721	1.14907	0.477262	0.421298	0.516759	4.83761	0.442143	0.229215	0.316795	0.355943
Calcium-binding protein 7	CABP7	Q86V35	2	2	15.7538	24795.3	13.2525	81.7557	47.7121	25.7065	48.5544	65.3556	61.9086	40.8936	11.4795	37.503	18.5584	20.9356	34.4408	10.4192	6.88048	40.2189	54.7674	43.9137	15.6534	21.4939	13.566	26.8127	0.278358	36.9546	21.3834	22.4452	22.6668	17.3575	49.7771	24.8526	4.07523	59.5529	85.4455	37.373	1.13868	49.3819	19.6281	28.7298	31.91	104.082	29.6844	38.3981	104.246
Cathelicidin antimicrobial peptide	CAMP	P49913	3	3	19.1853	19529.5	0.243077	0.108665	0.176737	0.580051	0.218474	0.281598	0.153147	0.325884	0.13364	0.386989	0.219086	0.107927	0.164016	0.145412	0.168894	0.745979	0.362391	0.238101	0.313083	0.325017	0.313473	0.537981	0.34606	0.139621	0.344813	0.238777	0.125907	0.300061	0.426164	0.723012	0.62727	0.261916	0.249772	0.0405666	0.0960169	0.178712	0.393909	0.332146	0.101314	0.101511	0.0494422	0.247185	0.396868
Catalase	CAT	P04040	21	20	185.28	59984.4	1.96375	2.20769	0.505185	1.898	2.14636	2.37109	5.56772	6.77881	0.937368	0.848929	0.761631	2.18466	2.78349	1.55899	2.08301	5.69526	1.70665	4.23575	1.34136	1.46795	3.75733	3.21297	1.14716	2.44651	2.97478	3.35239	2.24285	6.06413	4.2627	2.98988	6.50897	3.04136	0.93027	1.74252	6.36026	4.82554	6.54621	1.31174	4.48892	7.63566	0.631584	3.5067	1.56141
Coiled-coil domain-containing protein 141	CCDC141	Q6ZP82	3	2	15.8977	167288	11.1988	7.39302	0.840821	4.71272	5.51475	4.40387	4.93817	5.50614	7.13028	5.72712	7.88196	7.56069	4.85332	12.3679	8.92792	7.0213	8.23365	4.46423	7.82903	7.00956	7.07899	9.05417	4.83999	8.22311	7.31945	12.9297	7.5234	8.32573	21.408	20.2184	10.0224	7.81317	8.73424	8.24272	6.53748	12.8555	14.0656	14.7851	7.63122	8.40344	13.7129	18.8258	22.42
Cyclin-L1	CCNL1	Q9UK58	3	2	15.5637	60032.9	0.487578	1.59098	1.52584	0.948941	1.12576	1.82239	2.9947	1.30008	0.713947	0.738559	2.14795	0.771025	1.17435	0.628645	1.02968	1.14516	1.7963	1.07026	0.856037	0.690479	1.75632	1.21043	0.633014	2.52202	1.59959	0.607826	0.606686	1.49377	1.50542	0.52146	0.811826	0.513405	0.280235	0.272612	1.98534	2.06665	2.77049	1.42666	2.50539	3.8352	3.82596	0.596362	0.950701
Monocyte differentiation antigen CD14	CD14	P08571	19	15	180.641	40703.6	5.20603	3.67704	7.02476	6.01999	8.28252	5.08259	6.33293	7.67773	7.77191	5.33368	6.11464	5.2603	4.64272	4.18298	4.40011	4.39584	5.15587	5.8642	5.82761	4.71818	5.94758	6.23463	6.81977	6.56538	8.75917	6.59174	11.4632	7.46448	6.31377	8.56162	9.54637	6.442	11.5643	7.14352	5.80084	5.61487	4.07064	4.46801	4.89457	8.46388	5.78166	5.15911	7.8279
Scavenger receptor cysteine-rich type 1 protein M130	CD163	Q86VB7	14	13	100.177	129671	21.4293	43.7386	25.9955	24.5405	35.0723	39.5058	39.3924	35.0078	36.0515	41.2607	24.3176	20.2846	21.3812	26.9458	20.5855	20.7495	26.6554	22.0431	19.3037	20.3829	22.8968	21.2647	24.8445	26.3017	25.5364	33.8375	48.7856	19.7636	46.8632	24.1526	24.1412	32.5485	56.9171	34.4173	33.5838	35.3425	25.6104	22.9496	35.6756	49.8307	61.9007	51.5593	24.5189
CD44 antigen	CD44	P16070	4	3	27.6437	82051	1.69085	1.45203	0.74627	0.857903	1.33005	0.862962	1.15866	1.23039	1.78019	1.28623	1.50537	1.3196	1.15053	1.42673	1.45255	0.770818	1.13256	1.21756	1.46493	1.00738	1.41523	1.06656	1.50992	1.47767	0.996944	1.69578	1.83454	1.8563	1.44748	1.11696	2.5035	1.22332	1.65785	2.33018	0.920583	1.01962	0.759141	1.28829	1.06676	1.56342	1.50998	1.452	1.16697
CD5 antigen-like	CD5L	O43866	15	11	166.715	39627.6	6.55917	1.4623	1.42271	7.00895	4.79285	5.45842	5.02855	5.67862	3.5748	7.38371	6.88363	5.93092	2.78771	6.87703	2.61226	2.87353	3.67039	1.62047	3.34517	4.23514	5.31552	2.44895	8.39088	1.86885	6.66132	11.5275	4.79957	6.86958	5.86528	4.53797	4.4648	2.91641	4.87942	6.87289	2.93477	1.50754	3.9223	2.59763	2.85673	4.83612	9.49304	14.5074	5.43302
Cadherin-13	CDH13	P55290	6	3	45.154	78743.2	0.560905	0.926177	0.950813	0.973816	0.782965	0.566355	0.471581	0.459521	0.978785	0.767046	1.03835	0.981793	0.920513	0.643249	0.724372	0.839982	0.715762	0.600363	0.698482	0.854983	0.617541	1.19635	0.942112	0.713927	0.984453	0.917987	0.615973	0.988314	0.736236	1.27354	1.01021	0.82398	0.7859	1.05865	0.79271	0.810345	0.4486	0.526681	0.791998	1.04837	0.815163	0.406608	0.967567
Cadherin-5	CDH5	P33151	11	8	63.9129	87870.7	2.88175	9.99894	7.58218	24.7383	19.9943	19.5678	8.01018	4.06815	7.44162	16.6997	8.05737	6.9244	9.67645	6.66001	6.03163	3.66591	2.26796	15.8781	8.81615	6.6364	6.93578	5.84422	29.4061	7.96702	10.4129	9.46029	5.49976	10.1544	32.7206	11.5858	32.6652	54.8478	3.78472	31.2649	8.78568	3.2596	0.821659	5.62232	6.54313	3.54026	11.3825	4.19164	8.34565
Cadherin-related family member 2	CDHR2	Q9BYE9	8	6	54.4902	142227	0.134817	0.169084	0.31958	0.1081	0.219773	0.120502	0.140698	0.200107	0.226989	0.195642	0.145908	0.190163	0.12807	0.250513	0.126538	0.141602	0.184233	0.159525	0.147123	0.15939	0.133398	0.133483	0.131499	0.189951	0.144241	0.205747	0.210085	0.113026	0.150162	0.326657	0.144431	0.0970987	0.275526	0.244515	0.761315	0.306535	0.34256	0.544977	0.217493	0.932132	0.205076	0.952262	1.9158
Centromere-associated protein E	CENPE	Q02224	21	12	160.499	317784	10.0733	14.1968	15.9644	14.4031	15.0576	14.7921	12.9277	11.1875	16.3046	15.312	12.3375	9.78553	13.6176	8.92559	10.763	10.708	15.2496	10.9427	10.3494	12.0148	11.174	12.2521	11.8323	17.4996	12.9039	20.2923	20.7262	13.6865	19.429	16.0295	19.0112	19.3522	18.3555	28.4438	12.0382	11.6438	3.68424	9.25154	9.97301	14.744	10.1663	3.71496	11.8633
Centromere protein F	CENPF	P49454	15	8	101.89	360664	13.1596	21.0167	8.12976	9.68876	16.9097	13.1286	18.1452	10.1181	16.2926	15.178	14.3825	17.7216	16.8678	17.9913	16.5509	24.5877	19.1124	18.2606	17.7013	15.1375	12.9413	22.6333	8.75058	26.1353	18.4437	21.1115	25.6893	21.6541	26.2147	33.1546	26.0243	20.8133	37.9149	42.9364	19.827	33.2957	14.5841	15.8717	22.7008	31.1642	10.8556	12.93	32.7521
Centrosome-associated protein 350	CEP350	Q5VT06	22	16	149.543	352527	32.3029	29.3419	24.7937	91.7882	97.3529	86.2129	52.6945	12.7146	28.9672	80.3305	28.8942	40.8127	105.646	30.4466	20.9507	26.6964	13.0193	69.9522	53.1701	49.7102	46.4162	17.7385	120.935	52.5558	57.3398	110.215	108.925	86.8319	124.073	49.809	179.523	330.556	151.995	212.848	26.7773	25.0215	12.9234	19.3345	56.4689	29.6095	54.5633	13.4571	19.4467
Complement factor B	CFB	P00751	81	75	1229.57	86901.6	109.247	272.695	262.443	182.724	225.488	210.286	286.792	217.438	230.985	202.516	178.501	205.423	156.692	147.445	133.672	172.034	193.065	218.985	157.447	178.215	148.931	178.787	142.187	194.263	183.952	326.634	277.478	182.373	251.067	218.596	196.921	281.986	450.111	390.915	262.756	214.066	248.67	145.54	160.587	303.473	226.029	238.334	294.551
Complement factor D	CFD	P00746	13	9	120.709	27546.2	4.94177	5.90926	5.44583	4.09766	6.98895	6.00459	7.80439	3.13101	6.82079	6.00618	5.38353	5.75945	5.31464	4.91864	3.91984	4.24031	5.21787	4.91409	4.84186	4.80423	4.33002	4.30618	4.40857	7.98964	7.62828	6.3245	8.84968	4.3353	7.31616	7.69299	5.5567	9.71456	9.5773	7.11821	3.97997	5.20709	3.05549	4.34743	5.9475	6.76937	4.64259	5.12447	6.33042
Complement factor H	CFH	P08603	122	99	1942.14	143773	98.6112	243.624	160.57	178.39	218.757	208.233	217.866	184.195	187.973	199.159	141.101	136.122	133.646	117.891	111.765	143.796	149.768	171.355	123.184	120.975	127.053	164.76	138.618	192.195	146.106	278.753	292.313	195.651	274.15	179.444	183.701	287.75	342.496	337.307	174.04	152.929	108.326	124.829	138.181	250.888	203.316	161.513	245.667
Complement factor H-related protein 1	CFHR1	Q03591	23	4	339.509	38791.2	17.4573	27.3065	10.0484	11.6579	34.042	24.9037	29.416	15.1512	23.975	30.2635	19.8798	18.6074	18.0115	7.01037	9.44279	16.0582	12.2391	16.4794	22.1855	9.54978	11.5319	30.4569	16.0998	28.2721	15.6268	30.4568	34.4503	10.9955	19.2038	20.2062	15.3041	18.1561	40.2544	51.8428	23.1247	26.9199	29.4628	22.3004	19.9739	22.5562	33.639	34.5243	15.3944
Complement factor H-related protein 2	CFHR2	P36980	16	7	217.749	31563.2	9.20455	12.4356	4.36823	6.3049	15.4561	11.8829	13.3616	4.29487	9.48056	11.9666	9.09048	8.4065	10.0322	5.76632	7.27017	7.72919	7.16497	6.35189	6.73644	3.9306	9.45244	10.2443	7.85882	12.6475	7.98169	13.8355	12.526	4.56374	12.7173	10.5693	9.87071	11.0245	15.9624	24.8792	8.85627	12.8502	13.9089	9.66334	9.44153	14.3555	13.3197	13.5754	6.35035
Complement factor H-related protein 5	CFHR5	Q9BXR6	22	18	173.673	66472.5	2.02087	3.22753	4.31782	3.4664	3.82726	6.07121	8.73401	5.18925	2.82446	2.3281	4.38504	2.49873	4.06841	1.64738	2.25182	3.99839	5.04291	7.2596	2.33727	2.1686	6.17876	6.71972	2.06788	10.7452	12.5373	6.78134	5.31916	9.07389	7.76145	3.99474	7.34237	12.5974	5.31672	6.53847	7.20454	6.90682	15.835	5.30067	8.03343	10.3482	8.99145	7.16236	1.86477
Complement factor I	CFI	P05156	49	43	623.943	68145.5	22.492	43.0682	45.2683	33.9966	36.2455	38.1039	39.2377	31.7842	44.1117	43.743	31.5295	23.1776	27.6371	24.0163	28.3034	27.4412	30.8166	34.6104	26.7367	31.9822	32.964	28.9577	29.6523	43.4286	41.289	58.9952	56.926	32.6324	75.021	53.4602	43.8809	60.436	72.0573	86.9046	31.7725	28.8903	31.2385	19.0484	26.2763	43.8818	48.3707	30.9181	26.9533
Cofilin-1	CFL1	P23528	2	2	12.4453	18730.6	0.00971916	0.00972891	0.00885547	0.0166756	0.0519191		0.0344567	0.922271	0.0297547	0.0237539	0.0160054	0.0132351	0.0163535	0.0456959	0.0516187	0.128954	0.013425	0.469383	0.0238458	0.0141988	0.0525921	0.000949606	0.0463324	0.00494669	0.0215025	0.00878769	0.0476761	0.0269641	0.00878919	0.0125534	0.202918	0.00333242		0.00516674	0.0417899	0.0173184	0.00588933	0.0120488	0.201926
Properdin	CFP	P27918	16	13	201.451	53785.6	15.4331	14.5464	6.3202	11.8488	12.2664	15.2095	15.1156	21.537	13.4473	15.9925	17.0749	13.2239	13.3406	14.1158	18.3397	14.5151	13.1907	18.2416	12.7251	16.2665	17.7895	19.889	15.506	24.0078	29.1731	29.3114	24.1411	29.6029	37.5551	36.9181	37.2637	28.3047	36.6084	32.9147	14.85	14.9381	11.7468	9.2073	12.4917	19.914	18.5623	16.8807	15.5822
Neural cell adhesion molecule L1-like protein	CHL1	O00533	5	5	35.3663	136155	0.605352	2.63345	0.442357	0.536818	0.930737	0.688982	1.3346	0.892232	0.746315	0.674005	0.863248	1.31408	0.786894	0.836432	0.690865	1.14112	0.667476	0.607835	0.789065	0.935935	0.781695	0.632135	0.679379	0.625257	0.964079	0.749842	0.600258	1.0486	0.782592	1.25473	0.949207	0.69496	0.571171	0.800612	1.08367	0.814192	0.991655	0.519496	0.929103	1.42495	0.445234	0.735431	1.05514
Tetranectin	CLEC3B	P05452	12	10	195.094	22936	16.497	22.3679	19.6434	11.9097	26.1042	20.3112	17.2415	16.5491	31.4955	28.7937	23.4609	18.9594	14.2371	8.96426	16.5456	14.8367	15.7554	18.3267	9.8365	13.4829	13.0231	14.7306	21.5114	23.2494	17.5595	41.1625	23.4605	21.6809	27.7632	21.4338	34.019	28.4731	27.6334	36.9414	12.4266	12.7257	6.83174	10.6652	15.4637	19.2375	20.2695	9.10421	13.9145
Clusterin	CLU	P10909	44	40	644.385	53065	70.0829	115.83	51.233	67.3208	77.2303	84.8336	73.6816	64.5247	76.6082	78.7852	63.32	69.6149	79.6561	65.5062	66.1152	77.4548	85.4321	79.0349	66.9505	74.9579	76.4072	75.4741	70.213	114.497	80.8775	152.437	134.763	93.6446	160.524	94.0028	89.1711	141.43	138.37	196.516	71.3071	81.1734	64.4152	69.7867	66.0328	92.952	82.1042	66.4629	89.1608
Beta-Ala-His dipeptidase	CNDP1	Q96KN2	39	32	363.842	56820.3	33.0871	52.0213	17.6344	23.1304	23.1414	25.8226	23.6874	31.2508	22.2589	29.3626	20.6008	23.4569	23.1952	17.5182	20.3464	27.3199	31.0832	16.7471	22.9265	19.7953	18.9611	22.2176	29.9754	47.0751	26.586	49.6555	36.7654	31.4651	40.3607	22.8065	33.233	40.8773	48.3519	47.044	26.2877	25.7092	4.8239	37.2144	21.0007	21.3489	12.179	6.54371	20.6394
Centlein	CNTLN	Q9NXG0	3	3	15.9347	162199	1.30405	1.87016	1.09916	1.7595	1.34588	1.80151	2.5719	1.83997	1.19204	1.83268	1.75358	1.59662	1.43139	1.42681	1.28282	2.18811	1.84923	1.77236	1.41145	1.58102	1.49427	1.9387	1.92515	2.66763	2.30212	2.20464	1.97477	3.19756	2.14203	2.47187	2.4674	3.66277	1.56897	2.68265	3.24299	2.70692	1.08729	1.80265	2.07415	3.0335	1.68874	0.716156	2.53957
Conserved oligomeric Golgi complex subunit 6	COG6	Q9Y2V7	10	7	77.531	73792.4	0.957398	0.857536	0.769641	1.55767	1.34951	1.18534	0.993908	1.28748	1.07665	0.760667	0.775859	0.861189	0.990938	0.832777	1.04662	1.24189	1.63772	1.60117	1.1923	1.15928	1.09008	1.34222	0.785777	1.30491	1.1999	1.00338	0.908979	0.663652	1.14234	2.38803	1.07204	1.30686	1.53268	1.08959	0.796369	0.974548	23.1572	1.16345	1.0522	0.46561	18.5043	29.3243	0.969645
Collectin-11	COLEC11	Q9BWP8	7	6	43.3627	29064.6	1.14983	0.21707	0.425481	2.46776	1.31287	2.84002	1.0447	3.685	0.474326	2.11984	2.59057	1.05382	1.28079	1.63447	0.547525	0.886281	2.02167	0.931126	0.366314	1.90401	1.19212	0.74556	1.35565	0.891196	0.555114	1.76877	2.26382	0.841534	5.22129	1.24459	1.37857	1.21923	1.96307	2.24609	0.695306	0.603738	0.433011	0.525491	0.612163	0.44534	0.957593	0.804033	0.794017
Cartilage oligomeric matrix protein	COMP	P49747	18	15	145.315	85483.8	4.30019	3.55429	5.20415	9.70203	7.80667	6.2222	2.56292	3.78147	10.8171	7.3993	6.3264	1.29993	3.0321	4.45178	1.85338	2.92166	3.08676	1.60827	1.15279	3.67115	4.36374	3.43531	3.43528	3.7536	6.24354	2.34374	2.36106	6.39223	3.68428	3.70949	14.6316	3.74753	2.31815	3.95012	1.49228	3.41673	0.901488	3.20376	1.74095	3.10467	10.1427	1.94543	2.18237
Ceruloplasmin	CP	P00450	122	111	2009.74	123061	138.815	334.923	334.174	271.952	354.352	293.77	345.267	244.636	341.831	276.993	260.353	226.723	170.469	216.139	205.228	192.578	264.837	298.229	185.878	218.893	231.363	278.441	287.297	323.912	351.823	374.352	511.466	301.582	387.37	332.924	444.537	460.169	526.097	569.148	261.441	222.792	193.173	242.279	219.914	347.862	439.503	345.213	321.657
Carboxypeptidase B2	CPB2	Q96IY4	23	21	244.534	48994.6	8.49123	10.8892	8.68689	9.56899	14.1839	9.49632	9.61982	5.81808	9.93534	10.6977	7.36807	7.37849	9.50357	6.3135	7.30221	7.68539	7.68043	7.2828	5.41714	6.79328	5.77279	6.87311	6.76654	9.98021	7.96623	11.7604	17.0257	9.67945	12.213	11.9636	8.04945	14.473	11.4763	15.097	8.76698	6.68821	4.36051	5.67386	4.79222	9.45701	9.2386	4.98072	7.1733
Carboxypeptidase N catalytic chain	CPN1	P15169	22	22	293.944	52571.4	11.5951	16.7613	16.5856	13.5741	18.7607	16.0152	14.8516	21.0724	14.2241	16.5158	16.1258	13.3953	10.6051	10.9773	14.324	11.3741	11.2775	13.3354	9.92883	11.2957	13.8206	13.3095	15.9974	19.2577	9.71993	26.5741	27.3895	14.0433	22.7709	12.0598	12.0923	23.6228	25.2042	26.895	14.0474	14.0116	9.12516	13.7381	11.1884	20.1756	17.421	11.2562	18.2501
Carboxypeptidase N subunit 2	CPN2	P22792	24	20	355.088	61412.1	39.8284	39.6239	50.1554	38.9907	57.4606	54.9453	48.4027	35.9108	51.2786	51.4275	44.1114	36.1	31.7988	35.0866	38.6188	46.3167	33.062	41.9091	27.0772	35.5077	48.1584	42.0604	54.9689	59.2576	38.178	64.9258	80.6586	40.2768	74.5426	77.741	65.6584	73.1382	77.8731	70.498	47.1677	37.6233	20.8957	40.6379	36.482	50.318	58.6566	34.4824	44.8551
Cysteine-rich secretory protein 3	CRISP3	P54108	9	8	87.7982	28542.8	9.28167	34.9176	1.40906	4.78681	6.90245	6.05418	11.7922	8.95726	6.14286	6.25886	8.18438	12.9155	7.8818	9.29428	7.59111	7.52125	7.69654	7.51707	11.8235	8.79982	7.99002	9.33684	7.53552	14.1512	10.358	20.1746	15.5951	11.6612	11.8108	12.8339	11.8019	8.98466	12.5834	22.93	12.1273	8.2766	11.4179	13.8654	12.4691	13.7473	9.6164	11.336	17.2742
C-reactive protein	CRP	P02741	11	11	131.364	25209.7	1.15019	3.21678	20.7423	2.83266	6.40148	4.42911	12.6907	1.34885	1.85181	1.90776	1.45284	0.884821	0.793831	1.87615	0.936746	2.84629	1.23651	2.3225	9.26011	2.95569	6.41562	3.96322	1.01828	1.64893	0.889913	1.49135	1.5198	1.20998	0.875602	3.86077	1.27396	3.85285	22.6535	2.32989	5.00807	6.99203	40.7189	5.8729	3.25585	14.4405	5.62075	6.98011	10.4676
Cartilage acidic protein 1	CRTAC1	Q9NQ79	11	9	63.6249	72219.2	1.17179	1.61923	1.51218	1.14082	1.55455	1.4371	1.70914	1.32005	1.16622	1.12798	1.91377	1.89408	1.35955	1.19235	1.00929	1.33744	1.49172	1.5019	1.43789	1.16155	1.53896	1.18077	1.06194	2.0416	2.17666	2.0811	2.76085	2.17812	1.89604	1.88548	2.60592	1.78593	1.6698	2.34837	1.6082	1.2598	2.37057	2.18646	1.12454	3.48116	1.03457	3.97266	2.36046
Cystatin-C	CST3	P01034	11	7	102.603	16027.4	3.69977	1.42426	0.795127	4.47841	4.88135	4.67535	3.94646	3.72103	2.82781	4.27906	3.8644	3.12729	5.84516	3.8316	2.54173	2.01316	1.98958	2.7282	2.88941	2.5833	2.68948	1.76969	4.61189	3.05465	4.49924	4.63642	5.33804	2.02966	4.48697	1.40312	2.77255	6.53626	4.72424	5.18543	2.36097	3.28029	3.23931	4.15522	4.58936	2.78883	4.01658	5.57531	2.9098
Cathepsin D	CTSD	P07339	7	6	71.0797	45065.5	19.2438	26.5478	10.5542	13.9337	16.0486	22.6587	16.0636	16.2749	13.0117	12.5969	11.9237	13.7161	14.4926	14.12	13.0125	10.1627	19.1522	8.96194	15.1837	11.5951	15.3764	11.2736	7.57118	12.4592	12.0348	28.6851	11.4211	2.50909	24.0616	14.0223	9.49269	24.0124	20.7451	12.9545	6.95266	8.96854	30.3689	21.7683	9.2936	10.7099	28.524	42.4434	12.1059
Cytochrome b-245 light chain	CYBA	P13498	2	2	11.973	21126.6	49.8757	58.3844	47.4686	69.5756	75.3956	90.2188	68.1564	68.0891	83.0135	76.2808	70.7047	77.6522	71.2338	58.7347	55.6573	70.2358	56.8475	51.2909	53.721	52.1492	53.5588	62.2129	62.8537	70.5094	75.0505	109.042	96.0741	77.3822	139.422	133.074	103.972	110.657	105.376	148.091	63.7611	64.7411	56.3463	43.2211	46.5134	79.6587	102.295	68.5613	64.1008
Dopamine beta-hydroxylase	DBH	P09172	19	17	154.521	69920.5	22.4362	51.4789	32.3742	22.4436	22.6463	21.5728	26.9686	26.5943	22.653	27.2087	25.3035	25.5639	22.5024	23.7177	23.4498	24.0953	34.0736	25.4832	26.0955	24.6786	23.8649	31.3514	26.0643	42.6728	23.8797	54.63	56.7165	29.3847	44.1581	21.042	20.1836	33.349	55.9871	82.0496	35.2525	33.7366	10.1548	27.1935	24.8987	39.9386	19.3677	16.8023	35.0524
Dermcidin	DCD	P81605	2	2	12.1795	11397.9	0.13923	0.109433	0.0401884	0.730807	0.0584371	0.015167	0.0149823	0.0872694	0.0857899	0.104204	0.150962	0.0686482	0.160928	0.0400821	0.0401485	0.083462	0.0330321	0.005282	0.101679	0.0897405	0.0262224	0.0595551	0.0614593	0.196595	0.0172347	0.00999668	0.148156	0.0158059	0.00775974	1.36201	0.00610698	0.064934	0.0162079	0.400171	0.0656522	0.594389	0.0484956	0.100091	0.161634	0.115341	0.101242	0.15248	0.0510136
ATP-dependent RNA helicase DDX24	DDX24	Q9GZR7	3	2	27.4738	96959.2	0.274544	0.179871	0.266617	0.0985951	0.178664	0.263962	0.571672	0.30882	0.417211	0.134046	0.497748	0.224963	0.201059	0.528622	0.302607	0.263168	0.36037	0.353189	0.290975	0.212033	0.568781	0.304651	0.174701	0.292541	0.562371	0.428454	0.147909	0.317222	0.303049	0.531045	0.38191	0.333404	0.143895	0.163966	0.573699	0.451442	8.02106	0.495344	1.04761	0.736785	3.04417	2.56617	0.122008
Neutrophil defensin 1	DEFA1	P59665	3	2	20.9171	10543.1	0.144444	0.0612359	0.0492401	0.0991471	0.237655	0.0999491	0.184648	0.299814	0.121176	0.261872	0.162348	0.151431	0.225112	0.27036	0.227945	0.236475	0.0790981	0.100891	0.120034	0.0953192	0.302464	0.187392	0.649052	0.149353	0.0567171	0.0789281	0.116222	0.337539	0.0568451	0.105044	0.0970753	0.0773804	0.391004	0.0537786	0.199826	0.389661	0.770942	0.129542	0.2721	0.431138	0.414901	0.730446	0.494134
Probable ATP-dependent RNA helicase DHX40	DHX40	Q8IX18	2	2	11.7919	89871.9	5.51382	6.01566	11.7603	1.99531	2.51033	2.16105	2.94205	1.42141	1.62408	2.42282	2.6851	4.99351	3.95971	3.05271	2.86139	4.06272	3.90967	1.69755	3.89481	4.23436	3.43097	2.55762	3.33991	4.37227	4.61666	5.75058	5.03412	3.60402	4.80999	5.16551	3.35662	3.93354	4.18851	6.22589	1.72946	1.83757	1.9846	3.29035	2.64422	3.58942	1.61937	2.5452	3.06514
Dynein axonemal heavy chain 3	DNAH3	Q8TD57	15	5	75.182	474080	1.06082	1.82309	0.495801	1.90289	1.88204	1.51932	1.27154	1.22813	1.15637	1.6973	0.936917	1.22659	1.13408	1.18131	0.819135	1.19048	1.13345	1.20614	0.734438	0.81015	0.949473	0.802687	1.19987	0.85929	1.37559	0.794264	1.40731	1.55779	1.29741	2.27523	1.51842	1.26655	1.65115	0.969305	1.09813	0.738073	0.358128	1.12803	1.21251	1.04975	1.38981	0.426191	1.30456
Dedicator of cytokinesis protein 10	DOCK10	Q96BY6	15	9	119.399	251984	3.19657	22.3274	1.26751	21.3698	19.5647	22.1059	2.3203	22.7251	42.7334	3.29322	32.4543	3.80537	13.146	23.9445	17.8314	2.67124	2.69163	16.3749	2.78304	3.18418	3.77623	35.0287	2.28499	22.4116	3.68135	20.0147	27.1361	2.30495	34.878	19.7295	4.60037	46.6136	29.9917	2.68484	12.9616	2.49208	4.6054	15.2246	9.60676	3.1895	15.4926	2.4101	19.3444
Inactive dipeptidyl peptidase 10	DPP10	Q8N608	4	2	26.3738	91458.6	6.52863	0.513462	1.02755	8.6944	3.10029	6.59591	3.26939	5.22693	3.16872	1.08403	0.925485	3.27422	2.90835	5.06397	4.04144	8.04772	2.40713	2.87064	4.57283	3.26811	3.57846	5.63799	2.1472	0.853082	4.42996	5.31054	2.63545	0.930413	18.6275	9.2617	3.18375	10.576	4.31865	0.824494	1.09052	2.42125	40.6405	29.8084	2.80002	1.3863	21.0438	32.2993	8.27077
Dipeptidyl peptidase 4	DPP4	P27487	5	3	28.7507	88963.1	0.164828	0.120499	0.0731125	0.0917995	0.161896	0.142608	0.0900341	0.157637	0.158499	0.137804	0.18232	0.242684	0.128492	0.145655	0.145486	0.124272	0.165835	0.223944	0.21119	0.156661	0.181691	0.199142	0.257256	0.169408	0.124698	0.472871	0.118897	0.187734	0.2692	0.0380788	0.16355	0.154814	0.16875	0.212289	0.189575	0.135628	0.158388	0.289303	0.153031	0.490969	0.230647	0.249765	0.463032
Extracellular matrix protein 1	ECM1	Q16610	32	28	265.954	62270.9	5.69393	5.09175	4.92374	5.05072	5.62705	4.48486	5.37913	2.66269	5.99198	6.5316	4.16069	5.44932	3.44864	3.68335	3.6789	2.27014	3.39718	1.9822	3.01565	3.56299	3.88694	3.38818	2.38509	4.32341	2.35604	6.21864	4.6347	3.93454	5.66511	2.70754	4.49657	4.75107	7.17013	4.53331	3.57301	4.97241	4.00198	2.75504	4.03421	6.71568	8.32182	5.03416	6.75341
EGF-containing fibulin-like extracellular matrix protein 1	EFEMP1	Q12805	17	15	143.139	56921.7	6.48026	10.9471	7.3382	4.11185	6.34776	5.59458	6.54567	5.14617	3.79256	4.17572	5.59166	5.48069	5.58942	6.11811	5.49621	3.45296	6.33117	3.69255	5.38998	4.4212	5.32615	4.25478	4.06841	7.4656	4.53223	9.32672	7.98083	4.74473	5.42337	2.25796	4.13745	4.64097	7.93226	7.73596	5.16562	5.91834	3.57422	6.17587	7.77915	10.8888	6.88214	5.39291	6.09586
Alpha-enolase	ENO1	P06733	3	2	16.1119	47511.2	6.51269	4.85961	9.71942	6.01416	5.48139	4.59996	4.90218	4.2544	6.71534	6.48019	5.9115	6.71566	4.92842	6.67857	5.08759	5.47095	6.66253	7.84326	5.74647	6.49772	7.97636	8.00979	6.92428	7.85818	9.79289	8.27814	10.4269	7.59126	10.2539	9.6025	7.02995	7.17818	11.0676	8.69325	5.75763	5.50301	1.49917	5.55148	4.76677	3.57055	2.74938	1.06965	2.67511
Ectonucleotide pyrophosphatase/phosphodiesterase family member 2	ENPP2	Q13822	3	3	22.1931	100876	0.91162	1.63203	0.484837	0.97443	1.23202	0.883459	1.7446	0.988093	1.15835	1.09141	1.53131	1.11415	1.32902	0.985467	1.1719	0.851066	0.788611	0.691278	1.34884	1.21607	0.824926	1.29434	0.93089	1.74055	0.95568	1.44996	1.9256	1.25375	0.687704	0.601933	0.492341	0.346527	1.41167	2.37183	2.24967	2.19074	3.44956	1.67518	1.31597	2.81158	0.975401	1.84167	1.63655
Endoplasmic reticulum aminopeptidase 1	ERAP1	Q9NZ08	9	5	57.605	107805	5.20833	10.2168	2.7369	3.22748	6.57472	5.41688	6.38674	5.71736	5.94893	6.59573	5.79917	6.55204	5.26559	5.76411	5.45626	5.79704	8.4648	7.251	7.12962	6.43808	6.23482	6.96144	5.21236	9.63703	8.68157	8.18048	9.87517	10.1455	9.70352	11.3463	8.75602	9.44622	9.5866	13.7333	6.50983	7.29902	4.19598	5.86702	5.11717	9.14548	4.58046	6.59994	7.00622
Electron transfer flavoprotein beta subunit lysine methyltransferase	ETFBKMT	Q8IXQ9	5	3	30.47	29859.9	1.59444	7.87922	3.9037	1.05852	8.33469	1.59043	2.66284	2.51814	2.0381	0.14048	4.01974	2.30493	0.177277	1.42383	3.12597	0.121674	2.65881	1.33428	5.18098	1.8333	1.70177	1.75795	1.86834	0.18844	7.24062	0.199609	10.1173	0.703297	1.83066	0.739625	0.97592	6.5222	0.115672	8.37137	8.46631	3.3688	1.36394	0.124319	0.215848	3.22906	2.54428	0.863913	0.290485
Coagulation factor X	F10	P00742	32	25	305.884	56100.4	12.3943	15.5057	10.5102	10.9991	17.4639	16.7703	13.6515	16.0383	14.0631	18.5323	13.11	13.9434	14.165	9.07829	11.2685	12.6839	16.3692	10.5451	9.19236	13.276	11.8485	12.1524	13.0716	18.436	14.3607	19.8479	22.7257	18.3556	22.511	12.3422	13.9983	25.7244	24.3819	29.2959	11.7051	12.0538	6.54392	14.063	10.3671	16.9756	12.4735	8.97849	10.7442
Coagulation factor XI	F11	P03951	23	22	187.852	72162.2	3.48099	4.44099	4.29911	4.18767	8.33884	5.47455	6.38956	4.36363	4.95898	4.36101	5.81063	4.72136	2.94191	5.62185	4.04278	2.76836	3.49414	3.9895	3.38373	3.71026	3.2999	3.57282	3.57762	3.66527	3.27614	3.54118	4.16766	1.95087	2.83511	2.12196	2.41139	2.96519	4.59002	3.3646	4.70221	4.40453	6.85536	5.70273	4.20856	5.96353	21.0733	12.6946	6.57206
Coagulation factor XII	F12	P00748	32	30	462.777	70073.2	27.8983	47.7334	38.4285	24.7592	31.1417	50.0493	37.7235	25.3215	52.3803	37.4882	40.312	23.9974	40.8219	22.8118	26.0339	31.9981	51.2024	30.7585	28.4482	23.8779	35.5149	33.5744	29.8417	36.6523	39.4997	44.0609	62.5451	43.0242	63.4422	57.8049	23.2878	80.5074	85.4905	92.1805	34.9846	37.6288	26.8461	26.38	29.9353	46.009	32.0742	28.9073	42.0015
Coagulation factor XIII A chain	F13A1	P00488	12	12	81.8256	83780.7	13.1588	16.1789	11.7281	9.79159	11.6408	9.93362	15.8889	16.1876	13.1272	11.7183	16.5299	19.44	10.814	20.5465	16.024	17.9699	15.3728	14.9082	15.4721	13.5835	14.9428	13.8972	14.1086	16.679	16.5577	28.05	24.2343	12.8174	24.0786	20.9547	28.634	19.7596	27.9017	28.2835	16.855	19.8102	27.6148	14.8747	16.2346	20.2598	32.2719	28.8765	21.5114
Coagulation factor XIII B chain	F13B	P05160	39	36	422.951	77791.9	9.53192	11.7047	7.34874	14.0959	15.0627	12.6575	17.7758	15.0636	15.4797	12.1948	13.2899	10.9949	8.61945	10.7428	10.6422	9.78576	9.75186	8.02142	7.38574	6.80653	8.91384	9.48846	8.68083	13.3404	10.7917	16.1707	12.8319	9.93423	12.026	15.8348	14.8969	9.88344	16.3045	11.238	9.71641	12.1037	4.67595	7.39792	10.3196	14.4356	13.0568	9.64813	11.988
Prothrombin	F2	P00734	58	53	824.001	71519.7	161.715	311.134	271.622	188.109	238.102	220.996	215.26	192.818	264.86	236.293	184.423	168.461	172.352	174.421	172.419	204.084	249.893	226.007	174.97	210.825	190.263	224.741	209.684	284.99	260.825	424.829	408.002	279.105	447.298	342.098	330.168	457.95	489.346	612.407	203.887	199.347	151.751	163.432	180.974	222.368	273.136	170.654	141.326
Coagulation factor V	F5	P12259	78	64	612.99	252844	15.5293	18.1343	15.0196	15.1542	37.2529	30.9168	21.5794	12.8584	21.637	31.6217	16.2634	19.3623	31.3325	14.8511	12.7635	17.6725	19.7595	24.6667	19.9217	22.8237	20.7931	19.0926	38.0685	27.8367	28.4145	40.0263	37.9971	39.6673	35.2529	30.0253	44.8962	69.618	39.0869	53.6143	14.7399	14.6799	5.51198	11.0849	17.3553	16.4647	18.0951	7.75414	8.11977
Coagulation factor VII	F7	P08709	10	9	68.4626	53076.6	1.40923	2.96334	7.8286	5.83099	3.85777	11.0245	16.7047	8.5405	1.30904	1.73672	6.90533	1.66643	5.67313	2.24156	2.17039	5.58796	6.56798	11.4581	1.23329	1.71622	10.2195	7.25011	0.993163	16.9485	22.8637	10.1295	4.63302	22.0373	13.0898	6.00169	14.4593	26.8127	1.73033	3.00117	11.3774	8.58215	26.1246	6.35985	13.839	17.5418	18.3138	10.0982	2.48049
Coagulation factor IX	F9	P00740	27	24	286.529	53147.1	20.8041	22.5091	3.02776	38.7373	28.0157	28.8153	27.1785	24.3906	34.1604	28.9499	25.975	25.5499	24.01	26.0488	23.017	33.6471	20.0103	22.8763	24.1277	25.8867	24.4625	26.9647	31.1072	31.8013	31.7074	32.5443	31.5771	45.005	41.0191	53.1591	60.1651	44.4841	41.583	46.8619	25.9578	26.4767	27.4137	18.6045	19.7429	28.9917	7.28824	33.1233	28.8516
Fumarylacetoacetase	FAH	P16930	4	4	25.2732	46773.6	1.56579	0.244811	0.202153	1.57858	2.29178	1.8697	2.51186	2.37822	1.26794	1.92166	1.4279	2.81252	2.34293	1.65197	1.60144	3.43457	1.84808	1.22285	1.58435	2.05833	2.02882	1.05995	1.66724	2.02581	3.49709	2.84744	3.07145	2.58741	3.03572	3.846	2.91504	2.19761	2.34689	3.97136	1.5679	1.15899	0.474185	1.64183	1.65325	2.77437	0.209106	0.827548	1.70272
Protein FAM186A	FAM186A	A6NE01	2	2	10.3452	263158	2.3094	2.12094	2.77813	2.39119	1.39025	1.95215	1.5169	1.88158	1.62668	1.89057	1.53203	1.99558	1.51229	1.42229	1.60885	2.26376	2.34972	2.86174	1.84166	2.13756	2.27618	3.34186	2.20373	2.07658	4.12732	3.02839	1.40138	3.1314	2.73605	10.0695	5.16351	2.53072	3.32592	2.99939	1.22545	1.79564	1.23616	2.7531	1.10496	1.42314	1.12189	1.5424	3.96432
Fibulin-1	FBLN1	P23142	27	25	276.689	81320.1	14.4601	24.1772	16.0749	20.9959	30.092	25.5568	19.0004	9.42184	15.0303	21.5991	15.4165	10.0474	19.3672	14.825	14.8698	4.51774	19.8185	14.348	13.7994	15.3701	12.9841	12.148	38.0908	23.4213	13.455	24.348	35.2966	6.72277	18.9408	6.53177	7.34548	54.3177	31.5187	32.4615	19.778	15.7631	17.8878	19.7356	18.4077	31.8261	31.355	28.19	21.5526
IgGFc-binding protein	FCGBP	Q9Y6R7	65	59	484.07	596824	8.28691	15.5591	5.8815	6.79774	6.46314	6.7023	8.19268	7.59957	6.77412	6.78816	7.97436	9.44129	5.55589	9.33502	8.36715	8.37773	10.7179	7.26074	7.90464	7.82817	7.57136	8.68457	7.28973	12.4284	11.7263	16.5657	9.49022	17.4566	21.6748	13.5198	12.0713	12.7006	9.26761	14.8268	8.29972	5.78054	1.39356	15.4166	8.90753	6.81248	7.7601	6.44053	12.2351
Low affinity immunoglobulin gamma Fc region receptor III-A	FCGR3A	P08637	2	2	23.1419	29374.3	1.01233	0.23297	4.95414	5.24764	4.19317	4.03756	3.42378	2.36499	6.88779	5.48557	1.76182	0.437091	1.21205	1.40028	1.55899	1.76326	0.682247	3.66645	0.765569	1.50742	1.31314	2.99528	2.18295	1.00303	2.69967	0.237908	1.45294	2.21571	2.20062	3.75164	5.31434	1.7199	1.16995	0.366287	3.74491	2.63204	0.264877	1.40179	1.93492	2.00873	3.02451	0.263581	1.69416
Low affinity immunoglobulin gamma Fc region receptor III-B	FCGR3B	O75015	2	2	18.4716	26501	0.290371	0.228579	0.0425078	0.210943	0.112591	0.207709	0.0996866	0.255145	0.0591054	0.271367	0.203767	0.561367	0.0536092	0.294729	0.617343	0.234887	0.176558	0.307309	0.581074	0.0268106	0.467193	0.126002	0.889355	0.153149	0.0561509		0.109154	0.122728	0.272126	0.322555	0.126342		0.131042	0.141755	0.135598	0.25025	6.30377	0.118362	0.171886	0.589642	3.19338	17.2574	0.282152
Ficolin-2	FCN2	Q15485	10	9	85.877	34457.4	0.917874	0.853142	1.78214	2.02437	3.89576	2.54743	2.87271	1.08338	2.31156	2.1994	1.52331	1.42645	1.97722	0.945401	1.0117	1.74773	2.10097	2.99081	0.987279	1.80772	1.94528	1.28765	0.995696	0.637556	2.31731	2.08492	1.94805	1.30096	2.79971	1.74199	0.892252	1.9305	2.20732	2.7887	1.41943	1.83602	3.0648	0.675552	1.24932	2.13332	0.973568	2.65781	1.83325
Ficolin-3	FCN3	O75636	17	15	216.551	33416.3	28.6809	35.0887	26.7667	34.6265	42.7168	41.9991	30.5803	37.1942	38.4672	40.2852	24.4301	26.438	26.7341	13.3143	9.95883	16.2926	36.495	26.7158	22.8179	23.1813	24.1803	22.5279	19.1368	24.3522	35.2379	38.8747	51.59	27.3704	65.5317	40.3225	38.775	57.3634	36.9221	41.1568	28.8716	22.4978	18.7416	25.9841	18.5682	36.2176	36.9402	24.8102	33.0572
Fetuin-B	FETUB	Q9UGM5	16	15	167.436	42910.4	3.45032	6.31704	6.93977	9.75285	8.279	10.157	7.94932	9.26511	11.3332	11.2661	7.54232	5.53789	5.18756	5.43051	8.36175	6.84022	6.74535	7.29977	6.5202	3.59713	6.00732	10.9528	11.6222	11.0008	6.87525	10.0942	11.3764	8.08258	11.8803	9.78666	14.9762	9.35646	18.6175	13.3266	7.52628	7.25281	3.47252	3.59798	5.45621	11.9067	14.8321	5.33774	5.13432
Fibrinogen alpha chain	FGA	P02671	40	30	396.683	95714.5	3.74604	22.2966	0.548017	9.62973	19.6308	24.1575	38.2134	11.2322	25.6993	12.5853	17.7604	18.4475	20.3153	27.5716	12.5933	20.9978	21.263	19.7671	24.2717	25.3063	23.9972	5.81643	17.5386	14.784	22.1007	21.0525	24.0211	5.89505	25.4874	27.7834	32.0419	8.287	9.42167	43.1808	17.7995	7.41082	46.2063	36.8757	24.221	16.2029	19.5072	37.9703	10.3055
FYVE_ RhoGEF and PH domain-containing protein 3	FGD3	Q5JSP0	4	2	23.9658	80256.3	0.685354	0.0748079	3.04083	0.743432	1.36396	0.966543	1.06966	0.81461	1.08785	0.869286	0.644537	0.829972	0.917078	0.950686	0.833691	1.60588	1.36135	1.86786	1.42657	0.981704	1.12428	1.51662	0.525934	1.61282	1.65817	1.24841	1.08354	1.44323	1.3739	3.5991	2.45713	1.23221	2.71706	2.07124	0.97558	1.44594	1.52006	0.662029	1.21356	1.46364	0.64052	0.768682	0.878423
FYVE_ RhoGEF and PH domain-containing protein 6	FGD6	Q6ZV73	6	5	46.0517	162699	3.43311	1.99967	1.301	1.83893	2.26711	2.48924	2.64031	3.57056	2.53501	2.50164	3.05365	3.42226	2.89977	2.20367	2.98084	3.66732	2.70064	2.38929	2.2239	2.53067	2.13815	3.24555	4.22674	2.53824	2.30196	2.93878	2.48021	4.67118	2.95707	5.76806	7.55998	2.58053	2.78725	3.23598	2.00006	2.07935	2.13024	3.10347	2.16866	3.21016	2.39341	3.68019	4.11279
Filamin A-interacting protein 1-like	FILIP1L	Q4L180	3	2	16.5298	131009	1.48891	1.05823	0.0583598	0.644165	0.664906	7.13583	1.24563	1.02849	0.863736	0.886447	1.06392	0.679081	0.54954	1.2589	7.34795	1.01424	0.761342	0.422981	1.51287	10.3039	1.1784	10.627	9.43648	1.47946	1.42162	1.93566	0.962125	0.874534	1.82201	0.92837	1.02998	1.55412	2.35411	15.8117	1.57924	1.52276	1.67376	2.48382	1.45646	1.93255	1.78858	1.47587	1.53935
Peptidyl-prolyl cis-trans isomerase FKBP4	FKBP4	Q02790	2	2	11.8836	52089.8	0.467106	4.49469	0.0941082	0.0812364	0.866093	0.283028	0.819483	0.381941	0.248226	0.25128	0.275615	0.687859	0.446965	0.3263	0.179499	0.104513	0.345677	0.125654	0.452846	0.423913	0.396704	0.265046	0.154975	0.47493	0.466388	0.589332	0.403835	0.368867	0.428106	0.606669	0.330698	0.25132	0.185839	0.245555	0.24887	0.399592	1.10658	0.525148	0.830545	0.695437	0.349651	1.01349	0.239014
Putative uncharacterized protein FLJ45825	FLJ45825	Q6ZS52	2	2	16.5455	17352.5	49.2755	147.808	73.9487	89.9864	108.305	140.688	101.82	62.1426	101.795	103.816	84.0584	80.306	104.041	36.1908	51.4059	78.0173	83.4424	51.4057	46.0743	64.278	63.0193	57.2476	68.2997	104.361	72.7189	105.617	100.162	93.5237	88.9285	55.5292	63.7967	139.137	137.327	157.934	66.9627	49.5394	1.86971	40.9993	61.7821	103.352	12.8168	3.37238	78.0322
Fibronectin	FN1	P02751	167	147	2388.66	275913	113.484	102.489	86.7779	86.0533	104.449	119.594	100.151	121.521	104.451	114.902	94.7608	100.505	93.3065	78.8478	74.8699	110.656	119.058	111.691	79.3621	96.2996	127.886	112.109	79.1372	138.84	92.7088	170.626	205.66	142.502	200.554	166.857	147.084	159.149	192.933	196.982	79.6355	117.269	58.4052	58.344	51.9146	99.4241	98.599	49.2394	89.5355
Focadhesin	FOCAD	Q5VW36	2	2	10.5008	202240	0.369971	0.490064	0.90259	0.628172	0.627089	0.619002	0.516987	0.628095	0.967574	0.898284	0.534736	0.214438	0.36693	0.364386	0.538784	0.155436	0.529544	0.32528	0.344596	0.690138	0.577578	0.829494	0.71707	0.593299	0.909133	0.249911	0.618018	0.311468	0.772545	0.505499	0.64211	0.808006	0.912803	0.9469	0.506408	0.486702	0.0549659	0.455906	0.469374	0.7396	0.432934	0.773684	0.538888
Fibronectin type III and SPRY domain-containing protein 1	FSD1	Q9BTV5	4	4	28.5163	56276	1.47806	2.70885	4.08163	1.54802	2.87672	2.24903	2.76223	2.07376	2.602	2.19762	1.88318	1.79993	2.36746	2.12345	1.9817	3.30744	3.33853	3.48706	2.97252	2.0985	2.20752	2.82455	1.51847	3.78257	3.067	3.1537	3.24863	2.75182	3.0111	3.40046	3.68752	3.88244	6.45865	5.87799	2.5145	3.0376	2.75216	1.67787	2.54575	3.42885	1.86503	2.72576	2.22791
Fibrous sheath-interacting protein 2	FSIP2	Q5CZC0	11	9	58.4633	786368	10.322	21.0006	15.323	16.8212	18.7872	15.8831	13.7483	15.764	13.3276	14.1906	11.9241	11.8657	13.6472	11.1525	10.741	10.7816	12.5759	16.3415	15.6669	11.8064	12.152	12.6918	17.7777	22.1218	15.4778	26.7629	20.2761	22.7796	29.7538	15.9923	19.8262	25.5172	16.5843	32.8486	12.8208	9.24346	6.08935	10.176	10.5744	10.3576	8.9051	7.53742	11.4726
Ferritin light chain	FTL	P02792	4	2	31.8408	20076.7	0.382066	0.423743	0.341989	0.301285	0.988348	0.542914	0.752491	0.40092	0.741234	0.534055	0.439655	0.221121	0.585417	0.316627	0.342879	0.608037	0.400583	0.756565	0.454157	0.309449	0.474438	0.421172	0.223102	0.739567	0.278612	1.02847	0.66118	0.245233	0.451217	0.220414	0.0457952	0.201659	0.600471	1.01914	0.442079	0.601772	1.90446	0.319534	0.991242	1.46514	0.700003	0.618351	0.979372
Glyceraldehyde-3-phosphate dehydrogenase	GAPDH	P04406	10	8	86.6532	36224.4	0.779457	1.53708	1.11532	2.10928	2.36034	2.07271	2.01761	11.044	1.15305	2.33243	1.1114	1.03566	1.80082	0.75165	1.81112	2.59703	1.53987	5.44994	0.964039	1.22058	1.60341	1.07981	4.84166	1.69833	1.03478	1.01467	3.45012	3.09255	1.49157	1.24646	3.85366	3.38268	3.03587	4.41965	1.70139	1.37001	0.789135	0.655754	4.73144	1.08122	1.54838	0.182311	0.66097
Vitamin D-binding protein	GC	P02774	66	60	1070.83	54514.4	322.108	553.175	487.174	420.895	397.45	459.002	447.79	353.738	481.264	429.876	389.439	389.044	366.798	312.797	326.734	436.033	422.787	397.573	314.355	382.864	412.183	409.401	419.429	607.469	536.826	680.301	692.224	570.345	710.152	660.428	836.472	882.614	796.705	948.483	390.331	362.385	188.868	295.168	393.895	424.025	348.241	240.519	324.639
GRIP and coiled-coil domain-containing protein 2	GCC2	Q8IWJ2	4	2	22.7115	196993	0.694137	3.23394	0.445849	0.243034	1.1347	1.57753	0.633695	2.22084	3.89741	2.89663	0.670151	2.34888	0.592054	2.60956	1.05806	0.626964	3.52142	1.7433	1.18177	1.63473	1.82517	0.553663	0.443198	1.04619	0.712173	4.95327	2.97166	0.355941	3.32283	2.50153	1.63482	0.550767	1.06997	0.516507	0.614959	0.533366	0.340526	0.939099	0.548863	0.672385	1.04797	0.288021	0.59621
Glial fibrillary acidic protein	GFAP	P14136	13	10	71.8434	49937.3	24.3092	61.7614	9.78414	20.8061	29.1492	25.0269	31.2694	25.8248	32.5577	23.7331	23.9368	24.9935	30.7419	24.0521	22.4988	40.7232	47.9022	38.4054	35.1654	26.6312	28.3443	35.9962	18.4093	56.8961	40.2948	73.8236	76.468	33.6946	61.3846	63.6088	39.9612	60.8722	113.046	109.19	26.3258	33.8179	22.3961	26.2757	33.044	48.9176	17.4348	23.9256	34.5771
Gamma-glutamyl hydrolase	GGH	Q92820	7	5	69.5398	36363.6	1.16303	0.371882	1.53118	1.05524	1.77404	1.78231	1.79169	1.7552	1.89239	1.36823	1.34329	1.72511	1.60183	1.28535	0.829036	1.24383	0.886173	1.03331	0.881002	0.796	0.830728	0.99795	0.698687	0.88282	0.8559	1.46286	1.40662	0.906362	1.05227	0.898094	0.796635	0.533643	1.86853	1.04732	1.49443	1.68648	2.04508	1.20384	1.09617	2.11016	1.93816	1.92347	1.84333
Glycosyl-phosphatidylinositol-anchored molecule-like protein	GML	Q99445	5	3	41.3591	18357.1	1.21901	1.82082	0.755045	1.52196	2.16866	1.23116	2.92794	8.35521	2.06591	1.57275	1.29446	1.81978	1.29547	2.28162	1.34556	2.69128	2.08287	4.76197	1.64813	1.70196	2.4169	1.48252	1.79865	1.72026	1.97785	2.62244	4.24205	2.83738	2.82939	3.07865	3.67102	2.68093	2.68397	2.20109	1.40708	1.18225	0.873076	1.22913	2.07228	1.63657	2.98324	0.689156	1.06316
Guanine nucleotide-binding protein-like 3-like protein	GNL3L	Q9NVN8	3	2	17.118	66257.6	3.42733	5.13292	2.22592	3.69787	4.32029	4.35132	3.84718	3.46266	4.47198	3.77244	3.92568	4.11027	3.73946	3.57427	3.64098	4.34287	4.64675	4.76192	5.56312	4.93213	4.67009	5.50674	3.75641	6.82013	6.05995	8.05603	7.7143	6.03107	7.65587	7.19819	6.20363	7.3129	6.1809	9.10422	5.32293	4.57418	8.105	4.70385	3.5131	4.88915	4.30894	5.74941	5.28757
Platelet glycoprotein Ib alpha chain	GP1BA	P07359	12	9	83.6273	72053.3	3.93859	4.74864	4.53958	2.9862	4.1106	3.96819	3.62108	4.29427	7.26601	4.67281	3.91865	3.63315	3.29628	3.73849	3.63691	2.55516	4.26622	3.3404	3.34138	3.67936	3.97565	3.66881	3.2099	4.6403	4.77486	4.18901	5.33093	3.35528	4.97187	3.84309	2.88811	4.46666	4.74693	4.25227	4.36895	2.8744	2.14867	4.80527	2.58761	3.42456	5.8773	2.54317	2.43464
Platelet glycoprotein V	GP5	P40197	12	9	100.99	61472.5	0.694185	0.680312	1.01048	0.667824	1.94479	2.03757	1.22431	1.39997	2.01509	1.66572	0.900748	1.68449	1.81189	1.41717	1.13006	1.27553	1.12988	2.07396	1.25964	1.64181	1.62998	0.831115	2.3459	0.959609	1.69035	2.36558	1.47065	0.726646	3.34088	1.57563	2.72663	3.41617	3.06462	2.26598	1.45544	0.725288	0.791433	1.11009	0.960421	0.699716	1.62459	1.08897	0.627305
Phosphatidylinositol-glycan-specific phospholipase D	GPLD1	P80108	27	20	192.327	92963.9	5.02886	4.09309	6.16583	5.66243	4.75486	3.84218	4.54688	5.62437	6.30402	6.08241	4.22714	4.43787	3.34301	4.02512	4.0294	4.73157	5.33606	4.17398	3.27395	3.86077	3.91885	4.52322	4.38758	3.19988	4.34572	4.93561	4.04567	2.17502	5.21067	5.72781	4.21126	4.96201	5.69368	4.45102	3.30082	3.41694	1.37574	4.846	2.68958	3.30915	3.58576	1.7707	5.83505
Glutathione peroxidase 3	GPX3	P22352	12	11	128.795	25630.5	15.414	36.8734	16.7429	11.7278	15.1467	12.405	14.5708	14.9113	19.9196	14.877	18.3342	20.6068	12.0332	12.1015	13.4304	12.6626	22.9906	12.0338	12.5888	9.6062	12.2847	11.13	11.1364	19.9015	8.59825	31.2748	30.6706	16.399	25.7123	10.8043	15.2357	22.0489	27.4455	35.646	14.5547	14.626	11.6357	13.4257	13.1165	22.8222	20.2746	11.3044	23.5369
Gelsolin	GSN	P06396	58	52	795.923	86096.8	70.1519	110.34	51.7093	69.8312	72.5118	69.6921	76.5645	65.4793	79.628	87.1915	93.0366	89.5171	66.3842	53.2762	57.2658	68.6655	71.9272	60.8412	54.213	60.6435	59.2918	67.8603	73.3353	114.321	70.6619	147.082	144.37	85.5827	128.734	104.898	113.494	103.55	132.401	197.406	51.2775	53.962	16.6374	42.9824	52.0247	75.9107	57.8039	24.6662	61.8667
General transcription factor IIF subunit 1	GTF2F1	P35269	3	3	15.509	58297.6	0.607983	0.499285	0.310004	0.312401	0.663298	0.826998	0.678228	0.479489	0.570801	0.853843	0.394129	0.375658	0.747882	0.20922	0.255578	0.510762	0.875856	0.310721	0.354595	0.462362	0.582444	0.472062	0.365686	0.500346	0.649402	0.48145	0.560275	0.394256	0.597745	0.105008	0.0621336	0.515629	0.346169	0.338376	0.710934	0.550311	0.344392	0.574624	0.281354	1.52635	0.358077	0.163521	0.506796
PTB domain-containing engulfment adapter protein 1	GULP1	Q9UBP9	4	3	42.6824	34946.7	1.88884	0.42199	3.50415	3.52096	4.01421	4.49141	5.27428	3.38253	3.20483	3.63326	2.395	1.96354	3.17944	1.90875	2.1952	2.15849	2.3465	2.6892	3.00547	1.90823	2.16871	2.46706	2.92554	3.61754	2.6674	3.02761	5.5467	4.209	3.57453	2.80913	3.9123	5.04348	4.43715	4.67967	3.02414	2.58964	1.42797	2.0235	3.50023	3.14098	2.17947	1.72699	4.07965
Histone H2A type 1-B/E	H2AC4	P04908	2	2	15.5517	14135.5	0.0746861	0.0724396	0.0406244	0.0368069	0.00539298	0.0182632	0.00461442	0.0195877	0.00122759	0.0046783	0.00615273	0.0258523	0.0668118	0.0170818	0.00810835	0.00877428	0.0611633	0.0208006	0.0628163	0.0278526	0.0251995	0.00863092	0.0413563	0.0304652	0.0075253	0.044504	0.00364763	0.00373993	0.0273584	0.0233208	0.172964	0.0270507	0.00407208	0.00638212	0.0102987	0.0160708	0.0325338	0.0407211	0.0150979	0.0212636		0.01239	0.0122614
Histone H2B type 1-M	H2BC14	Q99879	4	4	41.187	13989.3	9.74007	6.52114	3.94481	3.9885	5.89564	3.92206	6.23229	5.62232	6.00944	5.79264	6.5306	7.57799	4.90088	15.9925	10.4012	7.97421	8.7886	9.4188	12.3812	11.6885	10.8694	9.75225	10.5515	9.43056	13.5125	14.0376	12.4559	13.2851	15.9437	19.3103	19.8491	8.74521	12.2081	13.1257	6.27196	9.98059	18.9121	8.10685	9.74216	11.1417	12.6152	17.572	2.96388
Histone H4	H4C1	P62805	2	2	12.7935	11367.4	0.538946	0.562583	0.668332	0.647756	0.770277	0.640174	0.540627	0.625475	0.915237	0.678803	0.609815	0.555887	0.542929	0.619596	0.536152	0.530747	0.950352	0.57826	0.826315	0.733276	0.951082	0.968002	0.821457	1.31068	1.13404	1.38894	1.56549	1.60637	1.38869	1.36998	1.07294	0.919771	0.881589	1.06039	0.576155	0.501829	0.435787	0.335906	0.366704	0.470162	0.723529	0.418084	0.528034
Hyaluronan-binding protein 2	HABP2	Q14520	30	30	356.661	64781.8	11.5077	18.8436	8.03148	13.133	15.1179	17.8244	17.5155	16.8623	17.1955	18.5787	15.3808	16.9625	14.4949	11.2386	13.4424	17.1228	13.8716	11.826	11.9299	13.8756	10.4908	11.524	12.636	20.8398	13.5791	21.7435	19.8035	13.7334	22.4338	15.7606	15.0891	21.5443	27.2074	27.6917	14.7672	13.9224	15.5078	12.4963	11.6507	23.824	21.5101	13.2045	19.4162
Hepatitis A virus cellular receptor 1	HAVCR1	Q96D42	3	2	16.1764	39648.9	0.149962	0.0270915	0.14855	0.0757268	0.028387	0.0264533	0.041696	0.0246892	0.0983766	0.0470312	0.115513	0.112735	0.0253888	0.434084	0.102703	0.0665722	0.0515669	0.0618567	0.227571	0.0736635	0.0777057	0.068863	0.0374092	0.0642872	0.0531836	0.0305514	0.164585	0.00683562	0.0618463	0.0329528	0.0889789	0.0102573	0.0629828	0.025699	0.233015	0.284077	0.302873	0.225937	0.319931	0.112139	0.344169	0.208281	0.0474948
Hepatocyte growth factor activator	HGFAC	Q04756	22	19	224.681	72905.9	13.8339	15.1552	24.1865	15.4481	19.644	26.1262	43.7004	22.8871	10.4159	12.0568	25.4716	14.1472	23.6194	25.2398	20.3691	25.9424	29.0025	36.2174	13.6262	18.3596	37.1233	35.5976	15.9561	47.2566	55.2021	43.9282	31.328	43.4487	44.5836	29.3977	43.2814	54.7554	18.2917	31.9971	36.2682	37.2443	88.7802	27.2726	47.8037	48.0489	64.1634	40.4495	18.5317
Haptoglobin	HP	P00738	48	23	712.889	45889.7	153.361	541.33	843.236	491.055	366.951	712.183	783.402	499.341	131.241	144.368	359.97	119.759	409.369	201.732	225.107	296.436	578.026	512.698	93.3335	130.725	437.126	401.223	85.153	706.34	617.187	576.853	370.856	384.861	576.08	137.673	258.588	1043.82	119.67	325.84	814.226	537.168	1127.67	353.119	844.067	1106.54	967.832	632.955	285.934
Haptoglobin-related protein	HPR	P00739	25	4	316.018	39542.9	0.944268	0.785754	1.1215	1.43589	1.53139	1.5768	1.35028	0.810951	1.19238	1.27117	1.15114	0.613783	1.99065	0.84501	0.604162	0.994192	1.76741	1.02127	0.411608	0.654435	0.911871	1.34652	0.620872	1.04317	0.728384	2.21105	1.72424	1.59151	1.21393	0.786738	2.20495	3.16707	2.04538	1.25837	0.687406	1.28591	1.84677	0.868681	0.903	0.934277	2.09127	0.783665	0.571458
Hemopexin	HPX	P02790	56	53	984.878	52417.8	554.791	1114.24	1056.68	882.859	965.78	898.311	870.84	836.265	925.803	970.306	659.027	444.877	594.17	660.777	641.635	657.231	861.941	827.377	620.013	798.057	792.739	921.898	921.191	1206.04	1134.73	1420.12	1608.86	1153.01	1647.99	1342.66	1355.7	1805.85	1729.31	2206.06	711.526	718.745	409.066	580.41	755.728	1009.28	864.373	589.881	419.774
Histidine-rich glycoprotein	HRG	P04196	32	31	458.479	60547.8	81.2871	141.046	83.6472	106.013	152.269	113.739	95.1368	148.457	141.024	113.373	116.462	98.9692	107.2	123.165	102.77	77.5974	115.694	96.2807	78.0036	123.969	148.286	100.11	99.928	133.206	113.82	274.064	256.304	155.934	207.261	155.858	217.044	182.631	213.777	354.56	121.192	116.567	41.7167	60.2764	64.699	119.622	140.099	53.0337	74.1257
Iron-sulfur cluster co-chaperone protein HscB	HSCB	Q8IWL3	2	2	23.2584	27764.4	1.55133	0.558597	1.3643	1.78578	1.96075	2.24203	1.33282	3.53089	2.43531	3.25588	1.40011	1.66331	1.34652	2.49827	1.53311	1.90544	2.9661	2.13774	1.82241	2.83549	3.64085	1.75132	1.71551	2.4634	3.43106	4.73109	4.34479	2.85245	6.97056	5.68251	3.31619	2.85401	2.14617	4.30431	0.810509	0.911627	0.812567	1.38559	1.63172	1.65364	1.58648	0.767532	0.593484
Endoplasmin	HSP90B1	P14625	7	5	38.2424	92754.2	4.64121	4.38689	2.51152	6.31994	6.53439	4.08283	5.02508	4.79017	6.04405	5.63568	4.43349	6.32173	4.41536	4.88971	4.6549	6.26626	5.18945	3.85041	5.44851	5.38111	5.23023	5.34136	5.90336	5.11885	6.11156	5.77054	6.3221	9.5007	7.37895	8.63844	7.38608	4.50043	5.62786	6.77076	4.85574	4.23377	3.05539	4.00262	3.7882	5.71674	6.00903	3.78878	5.87265
Heat shock 70 kDa protein 12B	HSPA12B	Q96MM6	2	2	10.1886	76372	9.26735	4.12248	10.6488	36.0491	45.7835	42.3088	16.73	2.53774	8.1762	35.105	8.14314	13.008	59.1697	5.61147	4.73717	3.65183	1.82755	44.4232	18.7904	16.209	14.0093	3.14889	77.918	16.3801	17.407	36.1066	39.7792	30.8411	54.5222	20.2573	117.148	204.576	59.1838	82.6673	3.62877	4.91943	2.58843	1.96518	15.5485	3.75728	5.3315	1.07001	4.22789
Endoplasmic reticulum chaperone BiP	HSPA5	P11021	3	3	17.0584	72447.1	0.130322	0.135131	0.0812632	0.111702	0.0936858	0.0671485	0.0992569	0.0509758	0.181547	0.158619	0.114791	0.172788	0.135896	0.181534	0.128345	0.0708658	0.144886	0.101264	0.210855	0.184387	0.162011	0.131576	0.191105	0.203912	0.107502	0.237041	0.159083	0.0949578	0.164047	0.123968	0.101344	0.0889818	0.227807	0.156911	0.180979	0.154692	0.114017	0.117436	0.137657	0.14059	0.193179	0.0781708	0.0321315
Heat shock cognate 71 kDa protein	HSPA8	P11142	3	3	16.7862	71126.3	0.0559512	0.12158	0.586495	0.370961	0.61079	0.0451233	2.57193	20.2976	0.243247	0.0663593	0.185099	0.112081	0.0252392	0.0969736	0.251047	1.6721	0.0641378	7.78219	0.0672694	0.0527433	0.15508	0.0485629	0.0257603	0.105872	0.0246474	0.0304884	4.52601	2.06476	0.858119	0.0286209	4.60393	0.0108959	0.0698478	0.00867496	0.0546254	0.133349	0.451863	0.0779511	3.63749	0.115458	0.313199	0.11482	0.126494
Intercellular adhesion molecule 1	ICAM1	P05362	6	6	38.6712	58623.7	1.37672	1.40996	0.89769	0.724536	2.0059	0.968197	1.12387	0.951727	0.858564	1.00529	1.226	1.13038	0.89261	1.29653	0.8716	1.0582	1.961	1.16818	0.55732	0.800876	0.804325	1.59133	1.44149	1.93088	0.913372	1.04383	1.4059	2.92213	1.83043	2.27706	1.80285	1.25985	2.10809	1.64197	0.781434	1.19782	0.553866	0.834372	1.24952	1.65486	2.32493	1.05478	3.71581
Intercellular adhesion molecule 2	ICAM2	P13598	5	5	40.0654	31167.6	1.1254	1.421	1.62409	1.78503	1.76007	1.96212	1.08478	1.45421	2.102	1.93427	1.09089	1.18229	1.55187	0.916412	1.18646	1.35854	1.91376	1.76024	1.00525	1.70686	1.34857	1.87787	1.90343	1.84596	1.28897	1.9802	1.54929	1.585	1.91418	1.19023	1.83674	2.83659	1.33819	2.65585	1.25912	1.15589	0.609931	1.37939	1.13894	1.62989	0.60949	0.677926	3.53376
Indoleamine 2_3-dioxygenase 1	IDO1	P14902	3	2	27.1092	45782.6	6.55995	4.88515	5.47865	5.83058	6.48057	6.14958	5.30409	6.61797	6.57527	5.2226	5.49658	6.03872	4.48698	3.81322	4.51383	7.02113	4.90243	3.99227	3.04218	4.73319	6.4073	4.0811	5.77579	5.53874	5.21772	8.07316	7.66154	5.46669	6.04687	5.80629	6.09525	8.9659	8.15217	12.7812	5.0003	5.65957	4.27609	4.59884	4.29078	7.54105	8.84425	4.105	6.66958
Insulin-like growth factor I	IGF1	P05019	3	2	23.1385	22468.5	0.27754	0.181435	0.0125549	0.142021	0.132754	0.245086	0.20606	0.698735	0.473719	0.296186	0.307248	0.209621	0.211108	0.51978	0.407511	0.316322	0.168264	0.41224	0.182196	0.222874	0.255045	0.14939	0.510202	0.201642	0.226914	0.39088	0.138463	0.253049	0.663341	0.156107	0.637219	0.250466	0.413009	0.126573	0.174618	0.156441	1.83289	0.154955	0.420565	0.0941142	0.682101	0.211946	0.0139045
Insulin-like growth factor II	IGF2	P01344	7	7	55.3236	20596.6	6.54777	4.35149	1.77754	6.14747	6.42591	6.02707	7.18749	8.79244	6.00195	5.96755	8.38013	7.18285	3.19409	6.55164	2.94587	6.75725	8.2508	9.69857	9.05813	6.19299	9.82747	2.91475	4.08157	17.8571	10.7811	29.2224	5.64483	11.5797	29.1698	3.56309	20.2617	18.9621	20.682	9.25742	7.6111	6.66795	17.0283	6.50551	6.62803	6.67543	6.21869	14.2681	7.49217
Insulin-like growth factor-binding protein complex acid labile subunit	IGFALS	P35858	26	25	335.699	66776.4	10.7156	7.82418	19.4411	15.5458	16.8642	14.2305	14.3461	24.5906	28.5416	26.8315	14.8708	11.664	12.9203	14.461	14.6064	23.1302	15.7401	27.5664	7.5029	13.2341	14.4061	16.9108	24.7013	15.8456	18.1532	26.1217	26.6203	22.2582	23.8602	26.0144	33.1591	21.7412	40.4562	25.2039	14.1264	11.3936	9.50556	4.01927	8.76014	18.9261	25.2926	5.58592	5.35858
Insulin-like growth factor-binding protein 2	IGFBP2	P18065	11	10	83.1238	35897.7	2.54054	3.00313	0.656722	1.66738	2.97846	2.78234	2.09104	2.86751	2.81788	1.48897	1.87703	3.31863	3.39263	3.68702	3.0384	1.64247	1.96768	1.67327	2.3832	2.49092	2.59748	1.7479	1.18138	2.24953	2.42013	4.20782	2.71666	1.38629	2.80953	1.20618	0.838522	3.2464	5.30487	2.58048	1.66648	2.59937	19.2953	3.58607	4.17442	4.16889	3.38886	11.2224	1.96785
Insulin-like growth factor-binding protein 3	IGFBP3	P17936	16	15	119.079	32700.7	2.11222	2.84572	3.24103	3.99817	3.4119	3.1975	2.30613	2.39369	4.50639	4.89401	2.20231	1.60956	3.55844	1.63857	2.27919	2.66407	3.09641	3.81607	1.52615	2.68279	2.46771	3.34798	5.7376	3.31289	3.28719	3.93405	4.21886	4.75462	3.61689	4.79188	6.02708	5.13221	4.63929	5.03199	2.41194	1.95366	0.915665	1.08128	1.46937	4.00738	1.10046	0.59961	1.97027
Insulin-like growth factor-binding protein 4	IGFBP4	P22692	8	8	78.8882	29131.6	30.9208	52.0943	33.5726	24.4194	22.0619	38.4598	39.7096	42.2322	41.3201	45.5577	32.7823	30.6406	34.1746	23.1485	23.2289	6.90061	19.8111	14.0126	29.5223	14.7793	30.6627	30.5967	23.3271	46.945	27.0369	31.9302	76.4287	23.7259	26.8704	17.7646	19.4211	37.9737	55.6217	67.2669	34.2725	29.5672	17.4715	22.3682	24.1063	41.3323	59.3815	33.0421	41.6531
Immunoglobulin heavy constant alpha 1	IGHA1	P01876	19	11	333.82	38510.1	56.5994	2.7284	5.26159	82.3608	17.9663	62.1738	67.4841	79.411	5.18563	42.7702	10.7248	23.67	12.2647	55.0124	9.05197	6.93441	46.5709	9.651	4.72918	63.4191	34.4954	28.7219	32.7843	4.17826	17.0081	142.205	69.3123	8.97608	113.239	21.2494	17.1613	6.01282	95.3079	114.839	6.44662	8.35608	137.365	8.97808	5.1252	8.059	9.62106	67.6277	70.2153
Immunoglobulin heavy constant alpha 2	IGHA2	P01877	14	6	188.696	37389.8	8.31473	0.689202	0.464898	9.77152	2.07112	9.82387	14.2558	18.0113	0.975245	7.38473	1.91668	2.97353	1.40018	5.88498	1.06899	0.790314	5.40287	1.37598	0.613631	8.81599	5.28116	2.27622	4.52389	0.525814	1.83625	15.6478	7.61393	0.87458	10.1562	3.0575	1.9428	0.829828	9.35579	12.2853	0.855461	0.799845	35.0287	0.910366	0.78118	0.998005	1.35155	10.485	14.1771
Immunoglobulin heavy constant delta	IGHD	P01880	8	7	74.7481	42809.1	0.410199	0.595951	0.278739	1.35255	0.0931683	7.34959	0.369917	10.9793	0.580001	5.95756	0.361911	5.2751	0.360115	0.645826	2.0252	2.01205	11.361	2.34235	0.139707	9.94385	0.49999	2.70807	2.51281	0.269615	0.173272	8.80637	0.956187	0.161046	9.37588	4.6329	3.16902	0.0815103	0.179527	0.0650261	1.24029	0.230395	1.07488	0.18654	0.521367	0.152898	1.13071	0.317953	0.244098
Immunoglobulin heavy constant gamma 1	IGHG1	P01857	10	3	119.025	36619.2	6.24109	11.3767	5.82781	10.5776	9.24979	9.32348	8.37837	28.9277	9.73022	7.51517	9.87863	4.92718	6.49765	9.92999	7.46562	6.59327	10.2776	12.2281	4.59078	8.8093	8.92825	7.50395	6.13135	10.0513	7.81562	16.7916	20.7672	8.18303	16.859	15.6863	10.8499	7.39281	18.8399	19.4238	6.3749	5.17408	5.14166	4.51608	8.98993	6.89647	6.78923	5.54137	5.82701
Immunoglobulin heavy constant gamma 2	IGHG2	P01859	8	2	70.1445	36528	0.0400356	0.0326088	0.0157645	0.0658836	0.026621	0.0329308	0.0214982	0.0919151	0.0226275	0.0352239	0.035465	0.0590343	0.0558421	0.0438109	0.0277254	0.0275191	0.0345453	0.0258071	0.0278167	0.146574	0.0357076	0.0220427	0.0283922	0.0320759	0.0234438	0.0664383	0.0488801	0.0182627	0.0464109	0.0238244	0.0869803	0.0213088	0.059297	0.0367527	0.0331547	0.0518444	0.0500334	0.154378	0.0499402	0.0619915	0.065464	0.0773911	0.424612
Immunoglobulin heavy constant gamma 3	IGHG3	P01860	20	10	269.26	42313.5	41.8894	23.6372	11.6562	57.8378	39.2714	80.0451	41.2359	52.0305	22.3885	60.6684	46.7091	40.5904	28.9617	59.1912	24.8177	26.2998	49.8617	22.9861	17.9412	52.463	32.5199	32.4904	32.7569	31.5542	14.0237	84.2659	89.6542	11.4057	118.195	28.2285	33.676	30.1558	99.6866	88.7647	18.6174	24.8486	65.1084	28.0469	20.2138	25.0687	50.3111	77.8207	44.6307
Immunoglobulin heavy constant gamma 4	IGHG4	P01861	9	3	84.5638	36453.8	2.73458	2.70997	0.293609	1.47845	2.02512	1.78947	1.86948	1.52353	2.12297	1.76395	1.97268	2.07797	2.39835	2.54407	2.66983	2.60679	3.24695	3.4188	2.96308	3.01421	3.23453	3.3902	2.79804	3.54268	3.52469	4.56301	4.19399	4.64479	5.21456	5.00946	6.23703	3.87964	4.98329	5.35014	2.2547	2.48764	2.15431	2.00294	1.86492	3.1383	2.09562	2.00094	2.02272
Immunoglobulin heavy constant mu	IGHM	P01871	35	32	442.649	50124.1	44.9157	24.0616	17.0834	37.0212	23.6593	38.8865	23.465	22.5414	21.7678	44.8291	52.8709	30.773	23.1092	68.9977	15.9499	30.5803	38.0882	11.0535	14.2764	35.4974	40.0735	14.7329	39.8399	17.6775	24.7651	167.967	37.5145	122.991	54.8036	24.0337	60.1079	23.9123	61.5624	66.5921	21.9222	20.8641	122.174	32.1394	16.0521	24.9126	107.558	102.163	37.7404
Immunoglobulin heavy variable 2-70D	IGHV2-70D	A0A0C4DH43	4	3	39.8942	13483.6	0.286978	0.0516201	0.104999	0.138804	0.10114	0.132069	0.121677	0.142323	0.0318111	0.140246	0.406656	0.166268	0.144244	0.187626	0.0927765	0.114015	0.370601	0.0803652	0.0433707	0.28323	0.0593838	0.0830306	0.205226	0.104383	0.0875012	1.24898	0.138195	4.31547	0.00535607	0.0283458	0.0697789	0.0574624	0.227108	0.214857	0.0877829	0.0493102	0.146214	0.123963	0.0840826	0.0901763	0.0268708	0.525013	0.611999
Immunoglobulin heavy variable 4-39	IGHV4-39	P01824	2	2	19.96	14088.2	1.16375	1.1545	1.42972	1.50625	1.06064	1.54493	1.12016	1.56877	0.656933	1.57041	1.2691	0.853835	1.4191	1.45615	0.830336	0.895169	1.56001	0.94272	0.748178	1.24064	1.18271	1.20153	1.13079	1.65683	1.31484	2.75251	1.99648	2.25368	1.59759	0.886466	0.805108	1.65486	1.51618	2.76396	1.30458	1.1869	0.849451	0.947054	0.902003	1.77706	0.564422	0.894225	2.43262
Immunoglobulin heavy variable 5-10-1	IGHV5-10-1	A0A0J9YXX1	3	2	20.4026	12943.7	0.323729	0.380567	0.199507	0.551419	0.685611	0.587394	0.636186	0.208696	0.35988	0.474795	0.300959	0.283296	0.632352	0.345525	0.186466	0.166387	0.503792	0.614167	0.449814	0.353019	0.44263	0.305116	0.729038	0.498772	0.361734	0.711875	0.693098	0.733521	0.724085	0.846864	0.922334	1.18546	1.23006	0.87045	0.273559	0.342532	0.256662	0.210025	0.385344	0.423985	0.481392	0.265714	0.462775
Immunoglobulin heavy variable 5-51	IGHV5-51	A0A0C4DH38	4	3	26.7394	12845.7	0.450325	0.127666	0.327072	1.53203	0.752151	0.909263	0.758087	0.767024	0.822717	1.08737	0.900839	0.490179	0.663019	0.856523	0.340975	0.368389	0.443713	0.660379	0.477296	0.506951	0.649687	0.605948	1.43194	0.251012	0.427191	0.894428	0.770134	2.15101	1.06344	1.30967	0.736302	1.26939	0.787187	0.852771	0.529126	0.530205	0.270864	0.278644	0.349153	0.336703	1.04013	0.265838	0.609046
Immunoglobulin heavy variable 6-1	IGHV6-1	A0A0B4J1U7	3	2	23.9223	13595.3	0.283047	0.264585	0.176456	0.685237	0.453179	0.432136	0.396688	0.188195	0.229399	0.373216	0.336809	0.302402	0.607432	0.299288	0.189827	0.328516	0.440422	0.498943	0.334517	0.484624	0.405984	0.344521	0.66985	0.485243	0.373245	1.12633	0.353209	0.619174	0.334595	0.591389	0.739756	0.493591	0.391989	0.450125	0.239079	0.346776	0.437174	0.139802	0.23909	0.317184	0.148157	0.23379	0.168066
Immunoglobulin kappa constant	IGKC	P01834	10	9	160.71	11936.1	27.615	2.17336	9.18758	78.9417	33.1185	72.794	37.4572	42.5817	6.15693	54.1454	23.4728	22.4705	29.7869	27.6589	6.11402	10.9674	19.8661	24.6061	8.20915	42.7553	26.1388	12.4016	47.2021	10.8228	12.8759	102.89	56.0117	38.5349	67.9198	31.6782	70.8067	94.7876	61.4516	85.5599	6.2466	8.34814	32.9688	9.71224	10.1687	6.67496	18.2924	30.4697	53.7436
Immunoglobulin kappa variable 1-5	IGKV1-5	P01602	2	2	13.0478	12952.7	0.273205	0.0947278	0.192575	0.521682	0.172295	0.424196	0.297669	0.553228	0.185127	0.460039	0.56971	0.313243	0.254985	0.433569	0.152182	0.37525	0.246466	0.373121	0.163559	0.44345	0.37523	0.41593	0.456859	0.1764	0.360585	1.15521	0.391235	1.00154	0.437122	0.557863	0.219485	0.202801	0.412593	0.784822	0.259622	0.209264	0.564572	0.337523	0.187149	0.104184	0.235855	0.45927	0.831559
Immunoglobulin kappa variable 2D-29	IGKV2D-29	A0A075B6S2	2	2	19.9562	13257.2	1.64803	1.06922	2.41584	7.25513	7.17752	7.58828	7.07753	2.85251	8.51863	7.34318	3.14488	2.00602	1.73659	3.15046	2.30792	5.34815	2.6308	3.98681	1.77574	2.94388	3.75377	4.58335	1.5485	3.47302	3.44009	4.04351	2.75827	2.85925	3.32828	7.46781	3.93948	2.22785	6.90005	2.86011	3.05815	4.43219	1.07274	1.31302	3.08482	3.99916	3.20398	1.05309	2.8715
Immunoglobulin kappa variable 4-1	IGKV4-1	P06312	2	2	14.8091	13494.1	1.78581	0.283412	0.214156	1.15375	0.494754	1.07287	0.707393	1.49768	0.168682	2.12637	0.869095	0.438461	0.397844	1.20484	0.278085	0.209269	1.30729	0.145367	0.252111	1.47751	1.16803	0.317607	0.740229	0.239851	0.312044	5.70581	1.674	0.37399	2.10948	0.799882	0.544946	0.334829	1.67895	2.28015	0.210097	0.312019	1.10328	0.438566	0.157582	0.304093	0.497002	1.29638	1.07957
Immunoglobulin lambda constant 2	IGLC2	P0DOY2	9	2	127.656	11464.7	0.822785	0.113466	0.152195	1.20057	0.449956	1.16551	0.833313	1.19512	0.143665	0.811527	0.51111	0.314756	0.440641	0.876354	0.182984	0.170976	1.07053	0.391555	0.0809852	0.795146	0.578566	0.468441	0.705725	0.275091	0.463818	2.62184	1.33565	0.628966	2.05078	0.452659	0.470529	0.357939	2.02517	1.73545	0.183379	0.12858	2.86468	0.286865	0.138012	0.10566	0.916425	1.40517	0.424794
Immunoglobulin lambda-like polypeptide 5	IGLL5	B9A064	10	2	125.68	23405.4	21.3982	3.55124	6.05521	36.3785	18.713	35.109	22.1246	28.1016	5.1154	25.2912	13.5694	10.1097	21.6004	22.2582	5.33636	4.96381	25.7872	16.0605	5.76417	22.1366	16.6568	11.6844	27.0694	8.96453	12.947	67.3448	37.2954	18.1181	54.827	13.4993	18.9372	28.5316	55.2243	51.5804	5.05005	3.95919	42.2308	7.58175	6.2837	3.0227	16.5321	22.5861	10.2825
Interleukin-1 receptor accessory protein	IL1RAP	Q9NPH3	7	7	39.8906	66159.9	7.27633	21.7944	12.6	10.4863	7.82681	11.9296	14.4547	12.215	8.91825	11.8717	9.34031	9.2295	9.0717	5.00032	8.88802	8.72866	8.96632	1.60697	9.97116	7.77408	9.89426	16.1111	13.3594	17.7605	15.4663	22.2989	12.94	12.679	23.4298	13.2323	29.324	32.8868	35.8499	26.5095	13.54	11.8666	1.77808	8.38874	9.04144	15.5083	3.63835	1.7707	17.853
Interleukin-33	IL33	O95760	2	2	11.0885	31272.7	2.28768	3.17603	0.887268	0.809938	2.46502	1.57264	2.29106	7.16787	1.22647	1.55085	1.80881	2.22598	1.8931	2.15207	1.70194	2.68237	2.59326	3.03491	2.01766	1.91577	1.94939	1.88433	2.24174	2.435	2.73986	2.11065	3.84401	3.38781	3.448	3.42539	3.11461	1.9513	2.72132	2.34377	1.45908	1.71389	0.874399	1.24182	3.0235	2.72199	2.7825	0.949105	2.43289
Phosphatidylinositide phosphatase SAC2	INPP5F	Q9Y2H2	2	2	10.3812	129434	1.73224	1.70878	0.755369	2.1506	3.3607	2.00458	3.35505	3.87401	4.83225	2.00331	2.90831	5.17676	1.68033	4.33233	2.61679	3.8375	1.47025	1.85343	4.1161	2.06136	2.54244	1.72243	0.848099	0.807834	2.13893	3.86917	1.54295	0.306678	2.35823	3.88358	3.4599	0.790747	4.02732	0.91305	2.69567	3.12255	15.6133	2.30596	4.00588	4.23546	12.2073	12.5275	2.26311
Interleukin-1 receptor-associated kinase 1-binding protein 1	IRAK1BP1	Q5VVH5	2	2	16.3023	29391.3	1.87744	1.94653	0.628222	0.96195	2.51492	1.43757	1.15761	4.55896	0.207674	4.46366	0.440319	1.65866	2.09453	0.209353	0.762189	0.620431	4.59645	1.3616	1.8494	1.32322	1.43322	0.454034	1.72902	2.63794	0.225993	4.64018	2.71179	0.228162	1.56512	0.231392	0.0839995	2.29136	3.65733	5.74501	0.448415	1.39316	1.34574	5.19491	1.27942	1.9991	0.594307	2.18423	2.78721
Interferon regulatory factor 7	IRF7	Q92985	3	2	29.5822	55076	4.39874	7.71993	6.19014	6.62359	6.45079	6.28286	6.60551	3.30935	6.32943	6.39724	6.06906	5.96921	6.03181	4.78761	4.17135	6.98456	6.75014	5.66437	5.80475	6.67507	7.15684	5.86797	6.79988	6.88828	8.02463	9.67381	10.8275	7.82435	11.9933	10.9036	9.54751	13.6962	11.3111	11.6647	5.6107	5.49338	6.20172	3.95744	4.5986	5.9689	6.17252	3.70218	4.03638
Inter-alpha-trypsin inhibitor heavy chain H1	ITIH1	P19827	72	61	1013.03	101846	152.775	303.499	262.094	230.947	283.786	250.034	247.811	232.521	300.589	288.388	190.56	146.631	181.214	158.299	151.474	145.07	250.617	196.893	167.855	183.079	222.667	221.169	210.633	244.576	258.455	323.174	445.416	182.553	400.548	265	317.023	394.318	379.528	414.129	219.433	181.24	149.603	147.65	149.723	210.726	352.663	218.208	165.994
Inter-alpha-trypsin inhibitor heavy chain H2	ITIH2	P19823	71	59	931.603	106920	143.368	264.508	187.961	166.75	210.486	175.762	173.969	184.737	258.103	239.257	159.443	123.868	143.126	155.027	144.787	114.192	206.868	154.452	146.545	145.324	176.541	171.275	159.331	222.917	198.048	300.212	368.519	144.646	363.794	242.227	253.153	295.42	335.866	317.488	160.714	135.519	105.37	114.346	132.888	169.369	298.387	163.106	136.529
Inter-alpha-trypsin inhibitor heavy chain H3	ITIH3	Q06033	56	49	658.463	100135	20.5849	26.7506	25.6446	17.0552	33.4033	17.2769	23.2507	15.0164	25.3811	14.349	21.2987	19.7101	12.6213	20.7719	19.4398	10.1519	19.1366	11.2749	27.5079	10.8274	13.2152	15.015	12.9031	19.0487	26.1934	27.623	33.391	16.1747	24.9423	13.6651	13.3039	20.9187	20.4007	32.782	37.0487	33.5106	20.4744	34.3252	17.0098	38.5662	25.0309	24.3584	39.6023
Inter-alpha-trypsin inhibitor heavy chain H4	ITIH4	Q14624	81	72	1268.43	103586	177.133	361.747	214.309	225.011	272.651	234.885	223.073	158.056	269.76	223.343	153.619	156.127	170.997	162.846	152.84	128.936	212.56	237.878	139.376	194.461	209.208	210.099	214.587	228.194	246.027	346.996	421.201	93.444	298.851	186.208	197.273	449.579	314.745	419.789	205.433	176.334	118.574	235.087	157.121	208.007	255.355	178.869	204.863
Immunoglobulin J chain	JCHAIN	P01591	7	6	57.9057	18554.8	4.73873	0.577284	1.16967	2.3311	1.05283	2.75561	1.3722	3.47829	0.534414	2.52773	2.86499	2.24463	1.49	5.41438	0.851176	1.16746	3.12022	0.776984	0.908774	2.76473	2.91806	1.67761	3.5381	0.901904	1.48739	11.9117	2.71005	4.30818	4.77106	0.929614	1.12802	1.33157	3.40834	4.29337	1.17499	0.962889	7.71404	1.90063	0.755403	1.08874	2.61025	6.91456	2.89763
Kinesin-like protein KIF20B	KIF20B	Q96Q89	7	6	43.5744	211998	2.18515	2.80414	1.14141	2.6075	2.33847	2.23933	3.55299	4.35992	2.07091	1.92757	4.03107	5.95182	1.87228	4.03455	3.19829	2.33842	1.25853	1.28347	4.12957	1.80629	1.82195	2.33452	3.69575	2.56157	2.33144	3.90173	1.76721	3.71303	4.7002	3.45499	2.37637	1.36985	1.20615	3.4802	4.31815	1.36301	3.69472	2.41992	3.06633	2.08779	3.59525	4.08363	4.46156
Kinesin-like protein KIF3A	KIF3A	Q9Y496	3	2	10.4295	80383.1	1.75517	1.09868	0.231127	0.454237	0.953138	0.970732	1.15839	0.490627	0.869292	0.813635	0.771462	0.817436	2.27909	0.664354	0.943146	2.28324	2.94344	0.893557	0.984894	1.66744	1.19279	1.50215	1.03706	2.08598	1.57314	1.90015	1.53765	2.01869	3.77912	3.25294	0.555374	3.19858	1.79459	2.60774	0.770857	0.906753	0.524708	6.14469	0.854387	1.26815	0.389354	0.354161	7.55102
Kinesin-like protein KIF6	KIF6	Q6ZMV9	2	2	12.0852	93139.6	27.7298	54.133	11.7344	31.469	29.1974	31.0497	38.5989	40.9769	25.8769	32.7943	32.2074	40.3722	26.2952	33.4693	27.5131	27.8577	29.0352	29.5362	34.1099	29.0378	32.6334	33.3417	35.137	49.5059	37.4177	71.5438	56.865	54.3866	80.9365	55.2762	51.424	49.9533	45.6436	88.7819	31.8371	21.2837	14.7822	24.6129	26.0412	25.7485	22.6152	17.2228	36.6744
Kinesin-like protein KIF7	KIF7	Q2M1P5	5	3	28.1107	151500	1.37927	2.29653	2.04396	1.04365	0.68188	0.874978	1.2856	0.396615	0.774339	1.05571	0.978266	1.10666	1.33158	0.98383	0.748987	0.593844	1.95859	0.349969	1.10997	0.997019	0.807205	0.815013	0.908743	1.53762	0.644593	3.16294	0.890042	0.570689	1.21414	0.651047	0.213075	1.18872	1.01145	1.42966	0.94982	0.903586	1.2524	1.98189	0.962896	1.61457	1.03475	1.04566	2.13172
Plasma kallikrein	KLKB1	P03952	57	51	701.144	73479.8	18.0791	26.7506	28.7553	23.277	33.3328	27.7643	25.1689	31.3167	29.4896	36.1821	21.1333	12.1799	26.5398	15.8799	17.0131	17.6745	22.7931	29.745	15.2143	23.4574	20.6326	20.6574	18.9675	23.6944	27.5437	35.6542	46.2773	25.4801	39.7929	32.4033	29.1477	37.3384	35.6235	48.3987	20.1524	19.9936	14.939	20.5131	19.5736	26.409	49.2856	25.4437	13.097
Kininogen-1	KNG1	P01042	52	47	786.898	73041	145.458	320.515	149.039	179.063	239.877	223.224	210.594	209.669	210.298	195.624	178.273	185.518	170.247	147.817	136.348	148.448	215.491	129.893	121.756	154.377	141.845	167.443	148.711	239.208	166.756	291.829	295.439	173.138	258.608	171.323	167.191	318.414	344.96	351.884	187.858	198.018	96.9266	137.524	183.304	276.781	249.43	202.772	255.414
Keratin_ type I cytoskeletal 13	KRT13	P13646	10	4	81.06	49930.5	1.15583	2.78507	3.45622	2.13877	2.66417	2.59543	2.59714	1.36498	2.20009	2.7185	2.02704	2.31435	2.58342	0.971847	1.34834	2.44024	1.56579	1.47565	1.43487	2.07739	1.73527	2.2703	1.87936	3.27911	3.23069	1.88655	2.74173	4.07098	1.96231	3.11138	2.84965	3.31072	2.82011	4.18348	2.4404	1.47551	1.37923	1.22245	1.80758	3.05322	0.615988	1.55655	1.71959
Keratin_ type I cytoskeletal 14	KRT14	P02533	13	4	125.865	51903.7	5.37672	2.60734	7.23892	23.2684	27.9853	22.7187	10.7521	1.31228	5.57147	21.0184	5.85209	12.6896	35.6764	3.79997	2.72117	3.50181	1.02515	29.9856	9.76632	9.46055	10.7371	1.96944	52.3354	8.69444	10.3489	24.4126	24.4654	19.8896	40.41	9.49173	74.9886	105.127	40.9902	42.4909	2.62601	3.56106	0.804522	1.40917	9.50196	2.07497	9.53562	0.641303	2.51244
Keratin_ type I cytoskeletal 15	KRT15	P19012	8	3	61.4191	49439.9	1.35312	5.31984	1.27161	2.02708	5.79722	2.52072	4.58308	3.47077	5.05196	2.57236	2.01347	1.22811	2.16608	1.20257	1.75859	1.96905	2.85284	1.54554	1.54313	1.38438	2.44009	1.72522	1.4623	2.42118	2.63682	2.27396	4.84766	1.45783	2.19487	2.18113	1.91603	2.47829	3.74607	5.62116	1.30039	3.11571	2.07096	1.31809	3.02091	4.48185	2.00534	3.23548	1.65
Keratin_ type I cytoskeletal 16	KRT16	P08779	13	6	111.156	51610.1	11.5751	18.0009	1.52813	10.0111	14.1188	17.1007	22.6588	20.3686	21.5718	16.3493	20.3731	19.5582	14.3082	17.1599	16.5605	18.9633	12.127	10.7656	10.9243	11.5787	9.77896	14.9835	11.5889	18.3863	12.5052	19.0547	18.1334	12.1684	15.5665	15.7376	17.3552	10.0231	21.0905	28.3964	18.5171	17.505	16.9922	12.6026	13.0363	17.8464	25.0237	29.0745	22.34
Keratin_ type I cytoskeletal 20	KRT20	P35900	8	4	71.3595	48543.7	0.891425	0.544427	1.22086	1.95909	1.84403	1.49108	1.86335	1.26197	0.794995	1.36673	1.72016	1.7622	1.11348	2.06441	1.70214	0.779051	0.374549	1.51283	1.8692	0.923892	1.14161	1.49132	2.76759	1.52439	1.39645	2.15239	1.04894	1.53614	3.19979	1.71623	2.5819	1.66726	1.81756	1.99164	1.41641	0.62253	0.900898	0.593843	1.82384	0.349086	1.36983	0.823896	1.34752
Keratin_ type I cytoskeletal 28	KRT28	Q7Z3Y7	6	3	46.9455	51194.8	1.40046	0.87114	0.36528	3.5447	6.58777	4.77571	2.02421	0.497997	1.19126	4.49954	1.91236	1.61564	6.52951	0.904845	0.935975	1.28802	0.794936	2.64757	1.38328	1.56538	1.31922	1.53581	3.76696	1.41095	1.42446	1.96033	1.73337	2.09679	3.21247	1.40316	2.90631	10.4995	3.81285	4.19683	0.999413	1.31499	0.313974	0.904605	2.04579	0.690454	3.04078	0.2509	2.27741
Keratin_ type II cytoskeletal 4	KRT4	P19013	9	4	73.4408	56543.3	3.57557	4.11777	2.05468	2.1908	2.23627	3.08131	4.04218	1.92385	1.92051	2.42191	2.8208	3.21028	2.56643	2.27801	2.00488	2.41234	4.18973	2.73269	2.27229	2.18111	3.86826	3.49317	2.97201	5.54748	5.12962	4.64565	3.31538	8.10875	3.77132	4.72439	3.97194	4.38432	3.41946	3.33825	3.05898	3.86715	2.83484	3.31964	3.45115	4.29516	4.07818	2.11003	2.57961
Keratin_ type II cytoskeletal 5	KRT5	P13647	15	4	102.82	62606.6	2.10043	1.35787	4.07878	3.8665	3.02218	2.79271	3.62694	1.25557	3.82457	3.5845	3.78821	2.68342	1.75988	2.6808	2.36914	2.58868	2.44615	2.5588	2.43057	2.18169	2.99916	2.98765	2.58712	2.48128	3.46609	4.1478	1.75278	3.29728	3.09125	4.86768	4.40262	2.58774	2.77118	3.03238	2.33548	2.55482	2.2879	2.33851	2.27075	3.27864	4.89642	2.3535	4.03226
Keratin_ type II cytoskeletal 7	KRT7	P08729	6	3	61.7804	51442.8	1.21833	0.790155	1.62859	1.75991	2.21636	3.34461	2.93797	1.18193	1.24384	1.88676	1.68981	1.23983	3.13011	1.62818	1.24041	1.72742	1.33191	2.94217	1.51979	1.41452	2.01029	1.86587	1.69579	2.36446	2.78114	2.66925	2.30611	3.18548	2.25016	1.76155	2.73284	2.95156	3.38614	2.35917	1.50518	1.79887	1.63087	1.08738	2.9522	2.18451	3.29671	1.14033	1.3682
Keratin_ type II cytoskeletal 8	KRT8	P05787	4	2	24.1164	53704.4	3.19478	4.54872	5.20135	5.03021	6.10074	6.77475	6.06857	4.02345	5.65309	5.7007	4.43321	6.10532	5.63511	2.42105	3.25325	7.61946	3.42923	3.85199	2.2894	3.75077	4.12667	4.07448	4.56174	5.98162	5.83674	4.41301	5.17508	6.97115	5.84639	6.98536	11.4204	10.058	7.36346	8.72858	5.28649	4.33598	0.787662	3.19616	5.55621	6.02586	2.11744	0.764242	3.74314
Lipopolysaccharide-binding protein	LBP	P18428	19	16	223.631	53554.8	12.5195	40.4124	20.3599	10.4503	15.2581	13.7453	13.6257	11.7035	10.9903	9.48485	9.44212	10.0423	13.1502	9.77295	8.92246	10.301	18.8	10.8387	16.8995	11.2461	14.1784	11.415	9.6777	18.9138	12.6308	23.3984	22.0885	11.4326	18.4913	14.7623	13.1368	18.9863	31.0863	25.2554	13.3408	13.5515	18.1129	17.8979	9.74565	21.383	13.3529	15.1476	18.7121
Phosphatidylcholine-sterol acyltransferase	LCAT	P04180	9	8	68.0116	49920.2	31.4809	61.5837	45.1461	34.6211	52.6901	43.2279	85.9563	88.9751	54.4349	56.1795	34.5805	39.3754	22.0846	34.9474	24.4161	31.9685	26.545	67.6058	28.1128	19.4898	32.5719	17.5	23.5948	28.9226	25.8064	46.2895	84.8306	31.7304	57.3505	32.9979	86.5445	40.7313	79.9046	37.6997	28.3512	31.3179	7.14577	38.395	67.8841	58.7222	82.1986	11.1808	31.1901
Neutrophil gelatinase-associated lipocalin	LCN2	P80188	3	3	34.9229	22759.2	0.110509	0.102261	0.120042	0.256776	0.16936	0.241239	0.15207	0.312777	0.359239	0.237855	0.163183	0.147473	0.252421	0.225192	0.185637	0.577106	0.161233	0.165673	0.448566	0.315969	0.196445	0.176925	0.458046	0.137261	0.028486	0.105756	0.0102604	0.266099	0.036056	0.171191	0.138173	0.0151209	0.0172385	0.24002	0.160654	0.19164	0.188783	0.280922	0.144672	0.10937	0.132808	0.401119	0.0814762
Plastin-2	LCP1	P13796	27	22	173.171	70858.8	7.83732	6.29352	3.20376	5.65539	6.76755	5.14628	5.25331	6.28083	7.16461	6.80515	5.72199	9.91964	4.98828	8.79385	6.51808	5.82689	6.62335	4.64068	7.06363	5.82222	6.37058	5.25917	7.51042	5.6827	6.21481	10.9493	8.44617	5.47288	8.39663	6.60339	8.84595	6.88152	8.25097	7.80374	5.73114	5.06205	10.6125	6.36854	6.41861	7.66186	13.5198	13.8507	6.7204
L-lactate dehydrogenase A chain	LDHA	P00338	3	2	26.1467	36973.9	0.147341	0.0594415	0.112793	0.0765942	0.109259	0.0966504	0.0611038	0.37379	0.117355	0.156662	0.239477	0.0841594	0.0754579	0.145086	0.197181	0.194151	0.0475716	0.348093	0.100989	0.0914488	0.143507	0.108729	0.159891	0.0606258	0.0648709	0.0207768	0.0576191	0.0838459	0.0288103	0.111938	0.134979	0.0142273	0.0259143	0.0049912	0.0756772	0.0856398	0.0370184	0.0762247	0.174253	0.0912918	0.0350602	0.0332982	0.0326665
L-lactate dehydrogenase A-like 6A	LDHAL6A	Q6ZMR3	3	2	18.7802	36849.6	0.185761	0.323295	0.17431	0.602147	0.197198	0.158407	0.236912	0.276924	0.293408	0.220082	0.317519	0.331073	0.218108	0.23386	0.251967	0.337702	0.425124	0.535682	0.352924	0.299381	0.309482	0.402374	0.175802	0.56884	0.499802	0.287699	0.299026	0.653255	0.266728	0.878861	0.737051	0.234842	0.442131	0.482037	0.326814	0.384929	0.12495	0.205524	0.243263	0.357114	0.230737	0.066102	0.383118
L-lactate dehydrogenase B chain	LDHB	P07195	7	6	54.1424	36923.7	5.85309	4.24749	0.672181	1.87868	1.72129	1.78609	2.73829	3.81396	1.89559	2.02092	3.19064	3.78164	2.78279	3.61882	3.70937	4.3166	5.06823	3.98109	4.99344	4.64746	3.90859	4.3045	3.46816	3.95133	3.62945	6.36278	4.25661	3.01423	6.30621	5.98586	4.01131	5.51554	4.9575	5.68531	2.30552	2.96388	3.48918	6.15059	2.70142	3.48533	2.59094	4.4387	5.66611
L-lactate dehydrogenase C chain	LDHC	P07864	4	3	28.9555	36653.5	2.48257	4.65657	4.58154	4.23148	3.14734	5.40692	3.12641	4.61104	3.36892	3.97726	2.51991	1.82542	3.53212	1.29314	2.14584	3.39729	4.46601	5.65003	2.50428	3.12656	3.59223	3.75555	3.50345	5.27697	3.41955	4.82455	9.30093	6.27331	4.29136	5.29619	4.23972	8.19909	3.98718	9.94337	3.21421	2.69606	0.981628	1.87401	1.83311	3.35732	0.974869	0.93955	2.80516
Galectin-3-binding protein	LGALS3BP	Q08380	18	12	130.396	66243.5	0.754224	1.245	2.92145	4.29796	1.74876	2.04476	1.90654	2.44516	2.47287	2.68376	2.01793	1.56058	0.820306	1.21044	1.73994	3.49234	1.55949	1.66071	1.10053	0.778546	0.938097	1.81002	2.61915	1.74201	1.31592	2.83321	0.718807	2.3352	1.85176	3.75919	2.7573	1.93329	3.93563	2.96116	2.39391	1.22397	1.38025	1.62153	0.884077	1.10096	0.80017	3.50675	3.64917
Leukocyte immunoglobulin-like receptor subfamily A member 3	LILRA3	Q8N6C8	3	3	11.3798	48156.1	0.362661	0.35063	0.142306	0.122543	0.0657576	0.0324891	0.113131	0.0910525	0.16183	0.071611	0.254091	0.389459	0.204649	0.499986	0.308574	0.142207	0.35935	0.160777	0.300535	0.26298	0.346903	0.234092	0.124658	0.277678	0.214121	0.24966	0.212987	0.213868	0.13112	0.227671	0.491714	0.0484605	0.221496	0.0255293	0.269707	0.414668	1.56886	0.321978	0.474233	0.272851	1.84927	1.82553	0.0391779
Apolipoprotein(a)	LPA	P08519	49	47	510.785	515063	9.57477	7.22411	58.8861	2.57074	13.7961	8.20934	14.4863	1.78546	35.4713	10.6487	6.56865	4.59077	7.40887	2.8777	6.06762	48.7506	6.4408	3.86266	4.25267	5.89211	30.4625	6.7361	6.83078	8.91685	76.2761	5.96877	5.01627	7.30667	103.461	12.5674	10.1244	11.7671	9.25597	18.7388	6.77079	5.85033	2.99057	13.2733	3.99106	7.73431	2.23503	3.06696	10.7678
Leucine-rich alpha-2-glycoprotein	LRG1	P02750	26	22	381.75	38406.1	32.714	82.0017	67.0998	45.0252	51.4549	35.2608	67.4945	43.4843	44.6085	35.109	49.4545	61.296	33.2272	56.9305	43.097	36.4427	33.0301	25.0526	74.8065	39.1082	44.6164	39.6503	44.4921	75.5356	67.732	115.083	69.4884	52.5816	67.1329	45.8458	42.1952	49.8966	64.5636	105.726	73.2464	38.7955	67.2829	62.2619	52.7958	66.6366	74.6984	73.6667	55.3609
Leucine-rich repeat and IQ domain-containing protein 1	LRRIQ1	Q96JM4	9	6	52.479	201411	3.96338	3.44917	2.74765	2.37938	3.28473	1.9548	3.43352	1.98748	5.64588	2.19293	4.1314	7.64625	1.36958	7.47699	4.51059	3.01388	3.24334	2.29566	3.7902	2.67171	4.0905	2.10487	2.28951	1.98439	3.3042	6.9324	3.22891	1.07165	2.93797	3.3502	5.24532	1.07941	5.63866	1.32932	2.68615	4.0494	8.37724	4.65826	3.92918	5.66922	11.5672	9.81937	3.84371
Lactotransferrin	LTF	P02788	8	7	50.6166	80063.9	4.65075	12.123	11.7029	9.80844	11.0703	10.2102	12.9524	6.87321	11.8299	10.1383	8.08163	9.36852	5.85244	6.29314	6.57461	6.9668	8.30397	11.9556	7.27026	8.27583	9.52327	14.8835	10.2379	14.1086	18.2232	12.164	12.2376	22.1402	8.1686	23.2881	22.1354	9.76417	15.5698	17.0192	9.14544	8.39888	4.11873	8.30335	7.26393	16.4918	9.13084	7.2087	16.9747
Lumican	LUM	P51884	23	19	339.466	38771.2	27.601	50.0686	29.8831	45.3946	44.8205	37.8216	31.0185	30.819	47.9853	38.5857	45.2933	23.5337	26.8233	22.5983	21.9482	24.082	35.729	37.6691	23.6788	21.8469	34.3469	30.5368	28.9788	50.7153	16.957	51.3991	65.1687	42.911	60.7435	42.1328	54.1964	45.5697	60.1791	63.0607	19.9928	25.1846	6.65034	19.768	20.8398	41.083	27.4306	15.8905	25.5637
Leucine zipper protein 2	LUZP2	Q86TE4	3	2	18.5303	39299.9	1.39461	0.849353	0.64232	2.24837	1.33521	1.21249	1.01013	0.63253	1.84866	1.26074	1.21672	1.02391	1.22025	1.41813	1.58557	1.95429	1.44897	1.2101	1.03373	1.36636	1.33068	2.22632	1.43643	1.48572	1.73682	1.38323	0.857472	1.88084	4.89716	7.04369	2.08632	2.154	1.0942	1.6715	1.03469	1.80159	0.727929	2.36847	0.748902	1.02807	1.47462	0.687366	4.07098
Lymphatic vessel endothelial hyaluronic acid receptor 1	LYVE1	Q9Y5Y7	8	6	49.077	35783.8	2.2377	1.677	0.645256	1.674	2.70393	1.58921	1.21167	2.06271	2.61133	1.5622	1.39221	3.31489	1.59288	2.90428	2.02844	1.47604	1.64768	1.68076	1.30405	1.92668	2.49557	1.872	1.93121	1.4614	1.6431	4.13718	2.55827	1.13387	2.4451	1.77957	2.33038	2.00001	2.69413	2.76606	1.22366	1.37964	0.728561	1.72172	1.19748	1.71456	0.945206	1.21483	1.9015
Lysozyme C	LYZ	P61626	10	8	88.5147	16993.3	5.54841	17.3194	8.59432	9.27095	10.3716	10.8843	11.8994	12.1056	6.53721	7.23497	9.66674	9.26617	8.09801	5.10424	6.44246	6.12878	5.79724	5.94628	9.0333	5.89321	5.16605	10.2585	14.833	16.3411	9.88971	17.9743	10.7463	15.5684	19.0671	8.62186	7.38404	13.0316	7.92196	29.4511	10.3655	4.41608	2.68174	6.02927	6.36717	7.20915	5.90608	6.31839	17.083
Macoilin	MACO1	Q8N5G2	4	2	27.7094	76748	0.754089	0.595945	0.985078	0.629818	0.603112	0.807318	1.08668	1.90063	0.74748	0.894793	1.11304	0.752754	0.821017	0.712036	0.797614	1.19812	0.796258	0.995366	0.773319	0.818859	0.759151	1.09936	0.806599	1.20604	1.01354	0.886445	0.832586	2.05188	1.06506	1.22047	1.16387	1.41022	0.827964	1.49181	1.1876	1.12591	1.39575	0.603881	0.880083	1.1414	1.38758	1.24288	2.14767
Mannosyl-oligosaccharide 1_2-alpha-mannosidase IA	MAN1A1	P33908	6	6	41.2238	73196.8	5.88148	4.71723	1.04642	3.35979	3.71881	3.38321	4.05317	4.01863	3.84933	4.46127	4.20926	5.88763	5.04793	5.39012	5.47392	6.1137	4.53182	5.77622	5.45306	6.49702	5.75911	5.88956	7.53509	6.91772	7.14312	7.46288	6.97148	9.70889	10.083	10.1679	12.9025	6.74187	6.15832	11.1704	3.68185	4.74102	3.90857	3.80502	4.26888	5.09502	4.26834	3.75423	4.49651
Mannan-binding lectin serine protease 1	MASP1	P48740	36	29	283.467	80900.6	17.1521	20.3145	9.68165	24.8938	22.1275	32.2741	47.6022	21.1778	17.0236	18.2018	27.7149	15.977	17.6286	23.0855	20.9122	27.0627	23.075	24.3987	20.3487	30.7538	28.3462	30.4627	30.8083	32.1072	47.9359	28.6941	29.0404	49.2829	34.872	59.6428	60.8902	35.1742	24.558	42.4851	23.9242	21.3821	21.8683	15.7009	36.8475	55.2409	34.2888	15.8897	10.3786
Mannan-binding lectin serine protease 2	MASP2	O00187	8	6	45.9115	77242.2	1.64536	1.74647	1.03979	0.701504	1.61477	1.51893	1.17133	0.776217	1.39945	1.24015	0.970547	1.96817	1.75609	1.08568	0.815983	0.921338	2.05207	1.10328	1.06645	0.992046	1.00432	1.15205	1.08592	1.53663	1.55416	2.04398	2.67248	1.45083	2.24021	2.30769	2.04713	2.31959	2.682	1.3503	1.3182	1.34868	3.53002	1.83001	1.09681	2.40624	2.51938	3.51645	2.47867
Mannose-binding protein C	MBL2	P11226	11	9	118.882	26542.8	32.9227	180.253	47.1433	33.7109	43.9986	41.5222	36.1814	41.2761	42.9181	36.7796	36.8379	41.9949	37.6575	30.5053	30.1356	35.5586	55.7457	27.5689	32.6498	32.2533	34.0059	35.1069	36.4689	59.7349	49.5982	97.0463	88.7002	45.3484	82.9474	53.8152	37.4595	105.834	96.8479	125.927	40.5413	34.2691	16.624	35.7491	29.8598	46.9092	37.0384	26.4801	45.1286
Malate dehydrogenase_ cytoplasmic	MDH1	P40925	2	2	13.246	36654.3	0.0812978	0.236667	0.0284491	0.0797917	0.0764757	0.0212298	0.139536	1.28281	0.0233492	0.0573897	0.0762943	0.119562	0.0353594	0.0471511	0.114389	0.297908	0.0309348	0.469084	0.114203	0.0912436	0.0563845	0.0486771	0.0708561	0.149175	0.0213593	0.118292	0.129899	0.190818	0.0150789	0.0133859	0.16841	0.00200051	0.0141512	0.0143496	0.0443615	0.0551805	0.121412	0.134649	0.381668	0.00949591	0.0169139	0.0592991	0.0325761
Midasin	MDN1	Q9NU22	18	9	104.459	638410	1.34989	1.20042	0.522834	1.84161	2.50452	2.6051	1.01131	0.638039	1.60913	1.88963	0.878014	1.15383	3.54042	1.11107	1.13121	1.15623	1.38162	1.7019	1.02361	1.49782	1.45358	1.14935	2.9437	1.56291	1.45908	2.01454	1.89201	2.1648	1.9806	1.79384	1.06913	3.97563	2.30057	3.48505	0.56173	0.800119	0.716535	0.674176	0.874258	0.913797	0.677884	0.5659	0.564014
Melanotransferrin	MELTF	P08582	3	2	25.2967	81811.4	0.114968	0.466413	0.147028	0.0113751	0.243702	0.271087	0.506196	0.117165	0.296122	0.177714	0.1789	0.401079	0.16162	0.126935	0.181991	0.156846	0.200183	0.130686	0.252034	0.168116	0.1422	0.186014	0.176845	0.138224	0.110166	0.208631	0.140072	0.147826	0.0563358	0.109745	0.0639098	0.0820012	0.270627	0.0165278	0.426533	0.268051	0.0406998	0.13091	0.0861281	0.722124	0.0228572	0.0500505	0.477853
Multiple inositol polyphosphate phosphatase 1	MINPP1	Q9UNW1	11	6	63.4954	55678.6	1.03095	1.46152	1.18103	0.580712	0.892857	0.779484	0.820028	0.764938	0.918818	1.42211	1.1187	1.09897	0.957437	0.821303	0.864989	0.876343	1.25664	0.870708	0.835819	0.960939	0.967211	1.09865	1.21074	1.36421	1.10338	1.25057	1.48036	1.3755	1.40749	1.04998	0.958608	1.39423	1.60765	1.67377	0.851363	0.789597	0.412336	0.805162	0.774858	0.910228	0.502088	0.391532	0.737527
Matrix metalloproteinase-19	MMP19	Q99542	3	2	28.3419	57642.2	3.03535	8.62992	4.41909	5.29207	10.0854	7.53762	8.12451	4.16863	8.45562	6.66708	4.56126	2.44157	6.25647	3.92006	3.74682	3.23451	8.38117	9.21728	6.15459	4.81054	5.96073	7.49876	2.72924	9.14426	9.02426	8.25819	9.08751	3.40675	9.53627	12.0067	9.39472	9.40004	19.9502	13.7544	4.78175	6.63049	2.43016	3.62631	5.49819	8.26302	3.06948	3.60909	7.25556
72 kDa type IV collagenase	MMP2	P08253	4	3	23.3518	74965.9	2.2873	1.81677	0.0444297	1.55451	0.900758	1.10911	0.871506	1.18792	1.0388	1.32083	1.02208	1.40315	1.18692	1.02914	1.34005	1.67205	3.28566	2.21175	2.30612	2.23765	2.10774	2.3226	2.02432	2.81893	3.67848	3.64829	1.74307	3.07394	3.62588	7.4242	4.66203	3.36072	2.7237	2.52046	0.778525	1.0947	0.751048	2.83402	0.577048	0.922491	0.581592	0.916552	3.02405
Matrix metalloproteinase-9	MMP9	P14780	4	4	23.3023	79541.8	0.0327363	0.02039	0.117205	0.14955	0.140434	0.0727806	0.0454568	0.378601	0.232879	0.15304	0.116773	0.102733	0.315157	0.239929	0.186213	0.306989	0.0761874	0.181311	0.399116	0.214073	0.131097	0.113721	0.39086	0.0560591	0.0344633	0.022748	0.016376	0.102214	0.0169947	0.156625	0.0613664	0.0115531	0.0062646		0.192604	0.153977	0.543941	0.0824769	0.0537634	0.03287	0.188054	0.32863	0.0133448
Multimerin-1	MMRN1	Q13201	10	9	59.2031	139308	3.77409	9.13196	0.639104	1.63403	5.05597	5.20112	8.57719	6.66383	7.37235	4.23879	5.49893	8.90049	5.20564	4.30695	4.24729	8.19482	6.58595	5.09516	5.91146	5.20885	4.88958	5.09085	3.1479	7.22187	6.83575	9.40252	8.66389	4.93654	6.53049	3.47166	1.42601	3.74858	11.6564	11.6672	8.92895	4.56685	2.972	5.41477	5.74422	10.8223	3.86715	3.58748	10.7568
Hepatocyte growth factor-like protein	MST1	P26927	42	22	380.32	82886.2	38.4964	100.759	182.026	149.813	110.753	244.308	387.178	228.049	49.6214	54.8167	184.174	49.5468	146.888	78.5904	63.8866	161.394	157.305	169.173	26.0598	51.21	177.797	160.774	31.2407	244.53	204.516	176.306	112.254	214.669	197.347	52.1968	103.57	345.721	30.7118	87.5172	246.4	198.256	477.819	154.783	299.334	324.554	378.345	203.532	88.3813
Putative macrophage stimulating 1-like protein	MST1L	Q2TV78	21	3	202.14	82260.5	1.5329	4.32121	7.54238	6.53038	5.28081	10.3543	17.084	9.53548	3.39209	2.26808	8.09456	2.06681	6.10382	3.44036	2.89092	6.85692	6.56542	7.10789	1.09674	2.10705	7.55615	6.77274	1.10156	10.4944	8.86465	7.08353	4.76815	9.21943	8.1778	2.43293	4.67458	14.3143	1.02147	3.23881	11.0926	8.71132	20.5125	6.50858	13.1751	14.1353	16.1365	8.73272	3.61834
Myosin-10	MYH10	P35580	4	2	23.2165	229969	1.02208	1.91426	1.21839	1.08753	2.14463	1.5878	1.73344	1.00702	1.63302	1.24382	1.19606	1.58094	1.65276	1.24252	1.16116	2.91654	1.71636	1.20383	1.70445	1.48613	1.44979	1.48756	1.08421	1.67305	2.64302	1.37665	1.62497	1.82581	1.51253	4.21147	2.17323	1.86471	2.29896	2.1671	1.24716	1.10814	1.93567	1.3122	1.77308	2.13307	1.52284	1.25794	1.81651
Myosin-11	MYH11	P35749	6	3	40.8501	228195	3.25375	10.0923	5.26231	5.92436	5.46483	5.57212	6.19653	4.21504	3.00554	3.0673	4.84072	4.12278	5.05166	3.23677	4.41517	4.27326	4.85559	5.03387	6.57131	5.15587	4.18133	9.01308	9.16712	14.3354	8.41254	13.3687	8.16778	15.1903	14.879	11.7816	7.28805	10.5657	5.43365	27.5112	7.93548	2.347	0.147904	3.92127	3.21577	3.71993	0.629611	0.33712	10.235
Myosin-14	MYH14	Q7Z406	5	2	29.2641	228840	2.12606	3.13874	0.832042	1.15932	1.50781	1.68163	1.98489	2.43412	2.04167	1.74108	2.03518	3.53219	1.87384	1.96403	1.86804	2.86703	1.73441	1.36948	2.06459	1.7243	1.8181	2.14162	2.41167	2.34541	2.55788	2.26556	2.1099	3.9482	2.72943	4.01799	4.0442	2.18828	1.77566	2.40797	2.33609	2.17787	1.90205	1.70305	1.65976	1.73113	2.23024	1.68428	1.92365
Myosin regulatory light chain 12B	MYL12B	O14950	2	2	16.9024	19836.2	4.83142	10.0169	2.74469	3.21418	4.85675	3.95755	5.38246	4.06762	4.8724	3.43748	4.42317	5.2084	6.79106	5.40823	5.25091	5.37032	8.9527	7.84288	7.32304	7.68233	6.38126	7.65883	5.8544	9.14904	8.69731	10.9502	9.41679	7.19891	7.62973	7.62775	6.52049	10.2276	14.5809	12.7385	7.01552	6.44991	3.69768	5.93502	4.78536	9.45357	2.91524	2.57054	7.90476
Myosin light chain kinase_ smooth muscle	MYLK	Q15746	2	2	11.0057	213453	0.837986	1.45699	2.67782	0.567543	1.21785	0.918588	1.17484	0.783296	0.670796	0.789693	0.815751	0.879094	1.26238	0.678613	0.74897	1.99462	1.1056	0.475336	1.04825	1.13875	1.003	0.665531	1.01708	0.775468	1.64941	0.78226	1.12236	1.79342	1.3272	2.34586	2.06772	1.08447	0.749501	1.43331	0.792407	0.475637	1.16145	0.526159	0.915619	1.1611	0.128805	0.78257	0.891982
Unconventional myosin-XV	MYO15A	Q9UKN7	12	8	71.2527	397859	0.857573	2.56948	0.418175	0.494301	0.88054	0.852305	1.1496	1.27811	0.670685	0.651935	0.629245	1.20166	1.25011	0.607663	0.752749	1.59461	1.12136	0.854379	0.849346	1.0315	0.856666	0.820258	1.04864	1.30142	1.58928	1.03205	1.46904	1.81551	1.02636	2.06724	1.49329	1.09023	1.11206	1.3619	1.11644	0.72048	1.9533	0.974626	1.10711	1.63227	1.12109	2.28722	1.02766
Neuron navigator 2	NAV2	Q8IVL1	6	3	43.8291	269479	2.72497	4.13156	0.0298151	0.509902	2.68985	1.08634	1.50355	1.19675	0.812921	1.26005	0.910691	1.78159	2.3742	1.51855	1.28259	2.21882	2.66857	1.42125	1.91621	2.24906	1.78049	1.4964	1.51453	1.80953	2.89919	2.66974	3.49192	2.51424	3.19667	4.56907	2.48101	2.77661	2.54593	3.97887	1.11562	0.992056	2.02755	2.23109	2.07496	2.12555	1.36828	2.30116	1.51636
Neural cell adhesion molecule 1	NCAM1	P13591	5	4	29.8238	95429.7	1.74381	1.75026	1.08914	0.616921	1.29833	0.843526	1.18286	1.83292	1.00999	0.945537	1.15462	2.75786	1.24142	1.45946	1.38806	1.85589	1.22678	0.891368	1.58111	1.39974	1.31616	1.49366	1.99071	1.46543	1.76877	1.1831	1.31917	2.52699	1.89024	2.64432	2.97744	0.858375	0.87042	1.11757	1.36352	1.00755	0.907042	1.10896	1.30651	0.953098	1.02948	1.18743	1.45687
NADH dehydrogenase [ubiquinone] 1 alpha subcomplex assembly factor 2	NDUFAF2	Q8N183	2	2	10.2759	19856.4	0.506767	0.59186	0.619259	0.875285	0.731019	0.675434	0.548947	0.84418	1.37612	1.29219	0.513426	0.627843	0.775392	0.621261	0.680374	0.801819	0.738973	1.13025	0.252712	0.554735	0.585539	0.517141	1.98107	0.746456	0.812664	1.40367	1.65618	1.48588	1.81047	0.95055	2.08279	1.18868	1.78267	1.08471	0.304	0.179313	0.242868	0.0590318	0.673716	0.653393	0.982721	0.0733064	0.0929495
N-terminal EF-hand calcium-binding protein 2	NECAB2	Q7Z6G3	3	2	21.6771	43650	3.20223	3.45916	3.78009	3.10972	4.94614	4.64505	5.48824	4.73215	5.41092	5.05842	3.28033	3.46742	3.15529	2.47632	2.45511	3.95993	4.66612	3.10882	3.98155	2.82263	2.85731	3.40404	3.22781	8.1532	4.43033	4.95814	4.32327	7.11667	3.81859	5.20678	4.09817	5.20803	6.7835	6.58352	4.69479	5.55338	4.77514	3.04534	4.37624	4.9009	3.90463	3.53921	3.08972
Neurofibromin	NF1	P21359	12	7	79.9155	322966	10.6006	17.6292	10.3045	15.9571	11.361	15.3273	10.893	16.1793	13.8005	13.1172	11.7354	9.46296	16.1344	7.05833	8.25398	12.6186	17.0311	14.203	11.576	9.38453	12.0102	13.23	11.9122	12.5755	11.7982	13.7609	19.9503	15.9971	17.8024	18.7391	15.4458	29.8523	24.7814	34.4572	10.5214	11.1564	5.62038	10.5212	8.93384	14.9391	8.61293	9.37279	15.1699
NF-kappa-B inhibitor alpha	NFKBIA	P25963	2	2	10.9029	36065.2																																			0.111221	0.161037	0.318624	0.037388	0.159791	0.443721	0.188802	0.872145	0.0968036
Neuropilin-1	NRP1	O14786	2	2	10.7346	104389	1.96756	2.41894	3.65459	3.26905	2.11357	3.09979	2.16057	1.415	1.89349	2.64267	1.77972	1.38377	2.15963	0.7921	1.3027	2.10594	3.1532	2.18581	1.59122	2.0004	1.5954	3.1729	2.44311	2.82374	2.22762	2.61559	2.21062	2.91798	3.21307	3.48822	1.72991	5.40785	2.39823	4.37089	1.37835	1.70212	0.259201	2.44193	0.741464	1.80412	0.347045	0.374148	7.58634
Obscurin	OBSCN	Q5VST9	18	13	124.854	880175	17.2023	33.6616	28.4015	24.1882	25.6194	23.6655	26.8121	17.232	25.4483	22.1733	21.4303	14.2339	16.6824	15.8488	16.3584	11.1284	25.0628	11.2179	19.8304	16.9378	16.8438	14.5649	14.7851	19.6234	18.7747	21.7644	21.9931	16.1745	28.4909	17.4756	16.0989	26.6673	26.8293	26.4815	22.1295	19.3963	40.1586	27.5045	14.9637	31.6121	26.8894	36.013	25.7846
Noelin	OLFM1	Q99784	4	3	23.2631	55684.9	0.954622	0.813444	0.168398	0.610637	0.875947	1.1837	0.791214	1.30946	1.31991	1.35247	0.716738	1.5714	1.14914	2.7863	1.79103	1.15195	1.36645	2.26911	1.91409	2.65565	2.6379	2.50478	1.68451	2.13519	2.32602	3.14272	3.07744	2.28052	3.44133	3.92707	1.90853	2.28341	1.43706	2.52609	1.70084	1.90747	2.16952	1.53955	1.42191	1.64203	1.29591	1.91924	1.45501
Alpha-1-acid glycoprotein 1	ORM1	P02763	12	10	167.183	23739.7	3.14144	0.636719	12.7465	4.08877	0.884207	2.80994	5.41425	1.02341	1.02129	7.62664	0.983093	0.659947	2.99024	2.01482	0.607368	0.968776	1.03647	2.46678	2.35394	1.27998	6.99339	6.90016	2.50744	1.20811	5.09234	7.15032	1.45247	0.797201	2.23563	2.72861	3.06673	10.6398	9.20932	2.18881	8.54273	2.24695	101.71	5.95356	3.48617	5.85246	4.19036	23.2459	2.7003
Alpha-1-acid glycoprotein 2	ORM2	P19652	9	7	96.6072	23887.8	12.3057	16.2858	9.39873	41.5669	35.7205	47.7418	15.5761	11.5959	15.8956	29.3603	9.45666	16.2334	46.9626	7.34569	9.31545	7.54458	5.37067	28.4574	15.3555	14.1533	14.6711	7.88425	40.4385	15.6503	11.2522	31.1447	31.6887	17.2061	45.5245	15.3302	25.6822	121.193	34.7266	68.4193	10.905	8.4871	6.39489	11.951	11.8011	8.11571	7.48072	7.857	8.7977
P2Y purinoceptor 12	P2RY12	Q9H244	2	2	11.9745	40009.1	0.479972	0.276041	0.150127	0.124043	0.373738	0.325288	0.495239	0.461392	0.239991	0.465947	0.45336	0.308979	0.424619	0.472863	0.533363	0.45145	0.439322	0.591035	0.373807	0.547544	0.499679	0.593958	0.34956	0.490321	0.613369	0.471234	0.519642	0.760955	0.657897	0.991929	0.838484	0.556458	0.475533	0.608665	0.42441	0.499893	0.180341	0.475979	0.51443	0.48393	0.557194	0.245228	0.37885
Procollagen C-endopeptidase enhancer 1	PCOLCE	Q15113	4	3	22.7587	48828	0.629055	0.546777	0.356105	0.596769	0.593279	1.06386	0.632354	0.433439	0.432735	0.59332	0.695342	0.555171	0.645786	0.624017	0.497203	0.690264	0.445001	0.35164	0.356089	0.44291	0.374847	0.41781	0.416103	0.769855	0.940279	0.387684	0.402326	0.913132	1.06113	0.738597	1.95957	0.615131	0.289992	0.705621	0.817655	0.511851	0.488608	0.457006	0.447244	0.852079	0.482673	0.198132	0.971048
Proprotein convertase subtilisin/kexin type 9	PCSK9	Q8NBP7	4	4	23.1108	75769	0.364515	0.0371425	0.226279	0.0948601	0.0346485	0.0812078	0.255336	0.274193	0.177373	0.221889	0.184989	0.20113	0.157417	0.170652	0.19717	0.320948	0.0446049	0.119471	0.17121	0.137836	0.111372	0.136126	0.114329	0.223267	0.114739	0.0259435	0.0103985	0.322293	0.0714239	0.167964	0.18213	0.00700599	0.0198645	0.016651	0.312051	0.329308	0.136602	0.0466446	0.099748	0.14791	0.247156	0.0759897	0.144269
Prenylcysteine oxidase 1	PCYOX1	Q9UHG3	20	12	156.993	57039.5	1.63254	3.81273	1.43106	1.40803	1.67046	1.60177	1.36856	2.05004	1.31452	1.84857	1.04033	1.71108	1.43617	0.873107	0.8136	1.61062	2.41026	1.23322	1.31357	1.27456	1.2179	1.75366	1.29878	1.57099	1.57587	2.06959	1.55541	1.05832	2.53897	1.46539	0.950834	2.34708	2.24966	1.75071	1.05793	1.13685	0.339898	2.03051	0.920248	1.40758	1.05934	0.613517	2.03053
cAMP-specific 3'_5'-cyclic phosphodiesterase 4B	PDE4B	Q07343	3	2	15.9665	83971	0.271586	0.484386	0.499803	0.949249	1.06975	1.01185	0.555573	0.155857	0.343891	1.05754	0.452955	0.455943	1.49907	0.202152	0.220454	0.141664	0.233139	1.04408	0.407258	0.431365	0.481261	0.251578	1.73928	0.640714	0.525868	1.0482	0.966574	0.975721	1.14581	0.259017	2.86585	4.68953	1.03703	1.71478	0.429178	0.307892	0.27452	0.140823	0.490151	0.272916	0.285468	0.0870961	0.413647
Xaa-Pro dipeptidase	PEPD	P12955	3	3	18.0039	55346.7	1.11531	1.26882	0.608078	2.31859	1.28844	1.34318	1.01354	2.06836	1.12846	1.03034	1.05324	1.57173	2.29793	0.875868	1.38506	1.17636	1.26237	1.37145	0.817195	1.23015	1.19097	0.706783	2.10084	1.01363	1.15391	1.17678	1.31574	1.08115	1.04587	1.50844	1.53527	1.12574	1.63095	1.15878	0.807211	0.716109	15.0871	1.83331	1.3542	1.12797	0.568075	0.311271	1.4238
Platelet factor 4	PF4	P02776	6	4	66.8196	11130.1	5.12664	10.7978	6.79897	6.39042	8.20221	8.70097	9.54103	7.90673	8.98514	7.65242	5.95238	8.5291	7.01152	5.39291	5.63391	7.89744	10.1686	5.60819	7.17801	7.65411	6.57138	7.77439	6.8791	10.328	7.77846	11.8984	10.9893	7.97357	13.7919	9.42279	7.06357	12.1053	10.068	15.3809	8.95639	6.86314	8.68257	8.71756	5.3138	7.76429	8.53746	7.81151	9.43309
Phosphoglycerate kinase 1	PGK1	P00558	3	2	19.5093	45014	0.0159898	0.0134638	0.0124475	0.00490728	0.00290368		0.00283511	0.780807	0.0149759	0.00283391	0.00861783	0.00228766	0.00368417	0.00660947	0.032198	0.13603	0.0366955	0.278435	0.0189926	0.0128234	0.010312	0.0204237	0.00634604	0.0155555	0.015603	0.0209433	0.0225074	0.115624	0.00112023	0.0080141	0.00438248		0.00198133		0.0109366	0.0160568	0.0209788	0.0345617	0.106116	0.0168867		0.0441867	0.00313903
N-acetylmuramoyl-L-alanine amidase	PGLYRP2	Q96PD5	37	34	505.262	62787.4	64.8022	89.246	40.4278	60.8313	56.7293	66.5689	67.8696	99.4687	66.7718	76.6425	61.9679	45.2099	57.1788	56.1154	75.8471	50.7145	59.0569	58.7691	75.6847	59.7277	77.0009	76.6917	59.0084	110.563	66.8599	111.03	78.9313	95.9769	127.142	107.344	144.025	92.8768	138.83	121.038	34.497	59.5592	91.2307	48.6675	55.0529	75.569	93.3829	90.6553	27.2163
Peptidase inhibitor 16	PI16	Q6UXB8	12	11	90.9449	50155.5	2.75379	2.5915	0.78165	3.09391	2.69576	3.20394	2.6299	2.88476	3.59752	3.36226	4.08005	4.08619	1.86905	2.27441	2.95525	2.63757	2.42125	1.89693	1.65711	1.76371	2.34405	2.19291	2.70124	3.84406	2.83925	2.48393	3.76961	3.59928	3.16791	2.21241	4.56379	2.13186	2.90622	3.63867	2.3199	2.56475	1.19925	2.67913	2.22041	3.71213	3.94246	3.09644	3.30928
Progesterone-induced-blocking factor 1	PIBF1	Q8WXW3	7	3	50.852	90089.9	2.79717	3.83193	2.12291	3.772	3.49659	3.02816	3.86201	3.48455	4.26325	2.9503	3.54053	5.26249	2.24356	3.97426	3.40625	2.34309	3.02098	2.67203	3.70111	2.76421	3.25028	2.5806	3.59654	3.46289	3.80524	7.08105	3.30885	3.30179	6.18121	3.71501	3.55895	3.13237	3.52498	5.59073	2.96941	1.69075	0.835781	2.69785	2.52648	1.8948	1.98302	2.14545	4.33541
Polymeric immunoglobulin receptor	PIGR	P01833	5	5	29.3325	84481.2	2.16445	3.29433	1.48841	1.96054	2.14109	2.38793	1.62228	2.85817	2.71827	2.5045	1.75415	2.2273	2.39031	1.76565	1.91482	3.15993	3.61362	3.22764	2.0821	2.58134	2.61702	2.95885	4.39156	3.06122	2.00954	5.03983	3.49614	2.95731	4.42379	2.56608	3.32341	4.9296	3.85859	5.84014	1.29749	1.51045	0.490066	1.51548	1.35754	1.52417	0.655629	0.309155	2.86518
Phosphatidylinositol 4-phosphate 3-kinase C2 domain-containing subunit beta	PIK3C2B	O00750	8	5	49.9775	186935	0.977101	1.5276	6.14995	2.57099	2.77391	2.03801	3.3187	7.76742	2.34779	2.12903	1.37149	0.854486	1.63577	0.905265	1.18835	2.30738	1.97595	5.615	1.38943	1.63108	1.60641	2.74371	1.85284	3.38443	2.56107	1.95489	5.72301	4.53676	2.48857	3.17486	3.85801	2.92211	2.3781	4.54173	1.73465	1.50915	0.970823	0.904475	2.80034	2.00094	0.651391	0.544758	0.713839
Phosphatidylinositol 4_5-bisphosphate 3-kinase catalytic subunit gamma isoform	PIK3CG	P48736	4	4	21.0895	127651	45.9782	32.9704	68.4259	127.388	161.672	148.997	85.291	15.7533	54.1096	142.033	51.8612	79.2468	170.294	39.7562	29.9409	32.7079	12.9084	125.264	69.9724	65.3499	66.5946	19.1874	209.739	75.9137	66.44	202.047	185.483	91.345	241.064	58.4319	211.151	441.011	281.661	323.788	27.3008	32.6275	11.8886	17.7278	73.0701	25.4317	91.6726	9.30369	22.9664
cAMP-dependent protein kinase inhibitor alpha	PKIA	P61925	2	2	11.7185	7988.54	0.346308	1.47508	2.20253	0.547704	0.821764	1.2616	1.00436	0.314357	0.896366	1.54156	0.453442	1.12991	2.36695	0.421679	2.73654	4.83618	0.686064	0.713597	1.38102	4.25222	0.575081	3.21088	1.79458	5.36505	4.90455	0.914813	0.969788	0.51967	0.607779	0.432873	0.43657	1.54863	1.00758	13.3637	2.32372	2.19195	0.528703	1.32185	0.659277	2.29519	7.33614	1.56464	1.45014
Platelet-activating factor acetylhydrolase	PLA2G7	Q13093	9	8	51.6367	50533.7	1.38534	3.77952	3.26734	2.20935	1.63305	2.50645	2.12452	1.55416	1.19659	1.74735	1.42127	1.53942	2.62607	0.690285	1.1372	1.8891	2.56292	1.45368	1.27136	1.44304	1.0907	2.6139	2.28131	5.17387	1.67784	2.32215	3.23104	7.27256	2.0211	1.3967	0.737379	5.30126	2.05909	6.52287	2.65874	2.65298	0.245602	1.8019	1.13971	2.9789	1.0977	1.00171	4.94915
Pleckstrin homology domain-containing family A member 7	PLEKHA7	Q6IQ23	3	2	16.429	127705	0.464102	0.1678	1.24604	0.661342	1.12827	1.11844	2.33299	0.00447398	0.210997	0.284838	1.11258	0.322465	0.275894	0.34816	0.357141	0.289107	3.64916	1.76414	0.337381	0.290628	0.21139	0.366078	0.259034	3.67698	1.45197	0.318337	3.7174	2.2725	0.257956	3.13186	0.036032	0.25675	3.67479	1.68105	0.853293	1.81689	0.440972	0.510781	2.18691	1.51615	1.51527	0.921093	1.73784
Plasminogen	PLG	P00747	89	77	1476.12	93306.4	106.496	187.395	166.92	131.852	170.332	175.738	145.168	146.83	169.692	155.029	128.521	78.1613	132.164	101.352	114.149	120.783	183.034	150.309	94.2792	110.408	129.752	121.156	102.432	163.783	152.154	209.887	229.924	125.958	305.381	175.187	229.866	265.299	275.708	349.116	116.611	122.795	71.8123	79.1988	87.9255	142.967	143.07	91.8751	115.259
Plastin-3	PLS3	P13797	2	2	15.3696	71324.4	1.53266	2.07428	4.76333	1.09127	3.17464	3.17261	5.18162	0.931741	4.54081	4.32104	3.88517	2.9019	2.62648	2.16814	2.53557	3.14959	1.19128	1.97163	2.78352	2.75341	2.15735	2.6212	1.72247	2.72717	3.45504	3.88392	2.25473	1.90833	3.91694	2.68016	0.968856	1.6123	2.61152	4.89248	3.09822	2.97136	0.21465	1.59244	1.86571	4.46392	1.60213	0.600556	1.66614
Phospholipid transfer protein	PLTP	P55058	9	6	75.9986	54967.7	0.679082	0.623708	0.652593	2.15491	0.407626	0.528158	0.316307	1.14562	0.618814	1.08983	0.506988	0.431572	0.490537	0.698594	0.974745	0.601916	0.871832	1.28463	0.570909	0.585675	1.03632	0.70961	0.74733	0.594168	0.776382	0.5442	0.658042	0.427188	2.20881	0.935153	1.00286	0.797075	0.780685	0.60995	0.543293	0.959205	0.423323	1.24968	0.769905	0.358709	0.52807	0.483221	1.43324
Purine nucleoside phosphorylase	PNP	P00491	3	3	24.901	32346.1	0.00201353	0.00335448	0.00611484	0.0109786	0.0415924	0.0154353	0.0228416	0.644803	0.00500056	0.0111304	0.012593	0.00767265	0.04162	0.00378168	0.0799944	0.141554		0.745204	0.00714508	0.00736509	0.00461181	0.00891752	0.0429404	0.0014951	0.000574958	0.00242037	0.130516	0.205631	0.00433859	0.000422774	0.223148	0.00176819		0.00188848	0.00998396	0.0079194	0.0128899	0.00174256	0.389403	0.00715793	0.004442	0.00525819	0.00375751
Serum paraoxonase/arylesterase 1	PON1	P27169	20	16	179.198	39902.4	37.6595	67.9451	34.6553	41.1549	44.2447	44.9815	40.4836	42.2767	51.9731	54.1095	31.8663	29.5472	32.7407	23.4116	27.3611	22.3484	38.5853	30.223	19.5387	34.4874	34.0772	45.3031	49.8492	38.0799	32.9907	53.7072	63.2214	21.6686	61.3482	41.0239	62.9796	59.1356	57.9901	53.7417	31.0401	25.5658	2.49606	25.2898	30.0801	35.5045	36.4171	7.06562	41.1577
Platelet basic protein	PPBP	P02775	7	6	100.028	14179.4	9.24782	31.3938	20.3251	13.2476	22.9477	20.5396	20.0496	31.1731	23.129	17.3453	9.10604	21.0058	21.7508	13.9753	14.7033	17.5211	21.9805	15.9728	15.4957	16.9407	15.4319	14.2708	13.3481	15.4806	12.3331	39.3831	24.2358	12.2154	32.2597	19.7492	24.7388	20.7736	30.9413	33.2968	20.4996	13.5646	19.2145	22.6241	11.2273	16.048	19.3065	20.8289	16.829
Phosphopantothenate--cysteine ligase	PPCS	Q9HAB8	2	2	16.4834	34005.2	3.5252	3.41331	3.48642	3.51203	2.96185	3.06006	3.00549	2.54892	3.39316	3.02845	2.97356	3.22554	2.65186	2.81338	2.85049	4.67055	4.60342	3.77469	3.67736	3.66383	3.24524	4.35854	3.74417	4.19045	4.52406	5.21739	3.56652	3.89042	4.63443	6.34629	4.84388	4.67827	5.15367	5.1649	2.46022	2.97529	2.0492	4.79776	2.15029	2.96855	3.1013	2.75167	4.66437
Peptidyl-prolyl cis-trans isomerase A	PPIA	P62937	2	2	11.6803	18240.6	0.0420437	0.156531	0.0177219	0.276687	0.0750399	0.0179202	0.139005	1.45662	0.0569547	0.0144085	0.0291828	0.0213125	0.0959268	0.0728735	0.19008	0.321241	0.121592	0.883137	0.118058	0.0699615	0.115486	0.0475521	0.0732326	0.0632254	0.0621484	0.0542326	0.385311	0.187553	0.20274	0.0495844	0.0507402	0.0335551	0.0293342	0.0043654	0.0573898	0.0342794	0.472378	0.300943	0.608639	0.0111692	0.0521585	0.140115	0.0323415
Serine/threonine-protein phosphatase 4 regulatory subunit 4	PPP4R4	Q6NUP7	5	3	34.7355	100536	10.7773	14.5942	4.71	6.64776	8.45899	6.91782	4.62504	4.0905	6.17945	7.07064	6.02268	7.93725	10.947	6.34342	7.10318	9.93838	12.5417	4.66123	7.96376	10.2648	10.4867	8.9905	12.1014	16.4387	16.3804	19.1363	11.7021	18.6217	19.3622	11.4137	16.5586	20.1568	14.5972	26.4645	5.35348	5.48258	2.87019	7.7185	7.83456	7.39383	4.05079	3.29701	5.3756
Peroxiredoxin-2	PRDX2	P32119	14	13	203.368	22063	1.18453	1.73614	1.58406	2.38585	7.91095	1.05366	7.01323	44.4833	3.44565	1.93909	1.67473	2.03292	1.29438	0.76614	6.11503	10.1532	1.37352	19.0275	1.70906	1.0868	1.88623	0.648244	1.94046	2.24284	0.753898	2.43962	21.5119	12.4562	4.79882	1.76982	14.9435	1.82874	2.13815	1.52486	0.654483	1.11574	1.86826	1.37892	16.1386	1.43854	0.811592	1.68011	1.64829
Peroxiredoxin-6	PRDX6	P30041	7	6	55.0352	25149.1	0.031511	0.101895	0.0692611	0.0620633	0.0484883	0.0057747	0.198317	2.22212	0.0651983	0.027491	0.0263928	0.0137866	0.0405943	0.0176963	0.132851	0.418317	0.121344	1.30753	0.0255446	0.0426177	0.0664332	0.0724577	0.128878	0.019738	0.0392103	0.0246728	0.382345	0.3295	0.0317962	0.0597671	0.201138	0.0677638	0.00660992		0.0246767	0.00631521	0.0252165	0.0473685	0.624966	0.0487382	0.00866187		0.0116476
Proteoglycan 4	PRG4	Q92954	37	33	310.594	152259	24.3453	88.9346	2.4939	7.36379	14.1041	18.3342	26.4862	25.5947	8.77785	11.1738	14.3986	20.5865	34.3091	17.3657	18.1291	16.7301	35.8191	24.3809	19.8896	17.6751	21.2527	18.9061	15.7415	32.2111	18.4458	49.939	42.6857	20.7116	32.6401	12.2572	15.7147	38.9172	45.5788	43.5309	25.3269	23.2111	41.7771	29.6249	30.5924	54.039	18.8602	45.878	33.4934
Vitamin K-dependent protein C	PROC	P04070	15	12	144.183	53440	4.64605	9.05189	4.15022	5.56812	6.09005	8.01712	6.99011	7.88648	8.29039	8.12458	4.6749	5.08972	5.42319	2.97027	3.99347	5.16366	7.32151	4.58289	4.01413	2.87258	4.70934	4.83317	3.27003	5.99442	4.84221	5.4634	7.82165	5.7227	6.97373	6.27271	6.37637	6.83399	6.65341	8.53394	5.82823	5.78057	1.63373	4.42881	3.45	7.86273	6.1523	2.6146	4.71008
Endothelial protein C receptor	PROCR	Q9UNN8	3	3	16.89	27013.6	0.577363	1.08666	0.322972	0.361816	0.503707	0.507767	0.209898	0.0468892	0.298325	0.260483	0.28175	0.4455	0.308618	0.25945	0.246197	0.208299	0.509828	0.117776	0.491713	0.197133	0.493261	0.548058	0.429628	0.451786	0.437942	0.525764	0.375496	0.365609	0.176217	0.525491	0.176239	0.442439	0.265156	0.466775	0.299379	0.314365	0.0703614	0.327669	0.27352	0.384273	0.330966	0.236816	0.475019
Vitamin K-dependent protein S	PROS1	P07225	49	43	617.938	77175.7	48.3716	81.3624	63.1181	44.8449	68.8045	57.8367	52.0312	49.9605	62.0152	62.2012	46.2164	42.4772	54.8495	47.1772	40.7396	40.4878	69.6509	54.8823	47.2238	52.3514	51.6503	53.8103	48.0524	78.1613	60.176	99.3767	123.43	50.5898	108.117	60.2063	50.3511	104.138	100.85	123.57	52.7574	45.8414	34.8601	43.9661	47.42	59.7276	64.9122	43.2335	49.8349
Vitamin K-dependent protein Z	PROZ	P22891	16	16	146.823	46055.6	5.20071	1.96212	8.782	14.4298	10.4198	8.35266	7.99196	5.87658	13.2368	8.01711	6.18306	5.61569	5.35367	6.83395	5.18881	5.84689	7.95583	6.05619	3.24787	5.10389	7.37019	6.29735	3.44914	6.65499	9.74524	8.79817	6.11303	6.964	9.01118	15.8776	18.8221	6.84883	11.6098	6.53098	5.06209	5.10565	6.17026	4.91596	7.33748	8.66569	14.958	7.17345	4.18729
Peripherin-2	PRPH2	P23942	2	2	17.5102	39870.9	26.5528	57.0726	29.8037	36.633	37.6368	34.1392	36.2065	46.3665	25.4796	42.3169	36.3416	44.152	20.4833	32.9702	30.2469	44.0733	28.1622	40.6505	33.4298	36.3792	39.7167	42.0412	49.4364	58.9755	53.478	88.504	79.4588	70.5653	89.4211	83.0237	84.6406	93.2374	88.6181	116.553	41.5018	42.4661	33.8916	25.6161	25.3726	46.2446	47.5488	35.2043	2.96408
Poliovirus receptor	PVR	P15151	3	3	26.133	45815.9	0.760282	0.596906	0.148481	0.960113	1.061	0.599529	0.678679	1.23995	0.465369	0.920692	0.825496	1.03906	0.676172	0.497792	0.516439	0.607406	0.755867	0.515724	0.676243	0.63133	0.580378	0.595695	0.595014	0.473866	0.60526	0.743894	0.58191	0.789012	0.699271	1.27095	0.394208	0.517926	0.506781	0.527449	1.1353	0.923984	0.638278	1.23011	0.80513	1.28209	0.392602	1.12321	3.10051
Pregnancy zone protein	PZP	P20742	65	48	817.9	165346	8.38969	36.6969	12.0741	8.40301	9.21644	12.0022	11.1788	11.5581	11.325	16.8437	9.37613	5.28514	13.6923	7.85016	13.5771	11.5219	25.5533	11.2773	11.5805	12.9239	11.6752	16.1434	10.5996	19.1338	16.4333	20.4029	17.9183	12.3885	16.4608	13.1746	13.5531	18.0421	19.196	27.3025	9.87739	11.2346	19.9271	26.922	7.60639	11.4922	12.6951	26.9252	27.9
Sulfhydryl oxidase 1	QSOX1	O00391	29	23	213.327	83376.2	4.13261	5.88524	5.58917	5.43801	4.7743	4.10504	3.94461	3.08766	4.56805	5.14361	3.93706	3.47207	4.3892	3.9099	3.77091	4.17362	5.55197	3.6103	3.97147	4.70009	3.91346	5.04295	4.90651	6.79064	5.53893	6.88259	7.07954	5.38079	6.15288	5.54952	4.47686	7.28317	7.32855	7.20945	4.01044	4.38507	4.13052	4.22039	3.95774	4.7579	4.65887	4.95329	3.10505
UV excision repair protein RAD23 homolog A	RAD23A	P54725	2	2	19.1848	39666.3	0.0593686	0.214128	0.0516525	0.0289838	0.0607722	0.0738884	0.0496283	3.08192	0.0751791	0.0337066	0.0779321	0.0401974	0.0472916	0.0471553	0.088397	0.207633	0.0666226	0.280497	0.0245227	0.0403405	0.0505157	0.0185009	0.0270237	0.0387202	0.0195334	0.0135429	0.115078	0.147703	0.0473733	0.0478776	0.251204	0.0178214	0.0684145	0.00261105	0.0195738	0.0388592	0.00839693	0.0408312	0.266756	0.0201924	0.0278822	0.00125871	0.0194601
Retinoic acid receptor responder protein 2	RARRES2	Q99969	4	3	33.9197	18959.8	0.168601	0.345327	0.206474	0.210433	0.351225	0.299015	0.331592	0.610516	0.23774	0.256114	0.243206	0.224306	0.266228	0.258556	0.21455	0.27483	0.209382	0.179043	0.283529	0.36596	0.225372	0.256335	0.22399	0.179782	0.452398	0.225028	0.195264	0.301855	0.146336	0.548858	0.240735	0.0665466	0.351009	0.287083	0.26364	0.309222	0.18948	0.21225	0.172696	0.304738	0.138813	0.260166	0.324883
Retinol-binding protein 4	RBP4	P02753	23	19	311.931	23352.2	106.283	161.59	65.7176	95.4262	125.28	119.817	93.891	90.3374	82.7763	87.2607	89.0311	69.0744	117.991	80.8631	76.7722	79.7767	157.464	59.3711	46.5987	83.9067	75.1996	96.5965	104.775	163.624	146.77	100.965	125.354	139.621	169.461	175.077	175.827	195.39	205.673	169.451	44.9041	83.7253	17.1452	54.5872	104.381	124.537	99.8451	43.4721	84.6015
Reticulocalbin-1	RCN1	Q15293	2	2	22.3914	38890	2.50184	5.61034	4.43108	3.14076	6.12531	4.32551	6.11141	3.64525	3.64575	4.28341	4.09422	4.59094	6.54766	4.06513	3.53488	3.36689	3.79877	4.37551	7.57322	4.5746	4.32026	2.99884	3.4026	7.40217	7.5609	8.07887	7.89639	8.06315	4.06972	3.12772	2.91171	13.262	7.08455	13.1253	6.75441	4.64356	11.2682	5.18999	5.57172	7.85609	5.58744	6.34075	5.10792
Retinol dehydrogenase 10	RDH10	Q8IZV5	4	4	28.5216	38771.9	6.29065	11.7476	9.88507	10.2423	13.4306	15.5758	11.1978	4.05098	12.351	12.7269	11.3057	10.3473	10.5079	5.44417	6.20742	7.24138	8.26106	5.36991	5.41904	5.12869	6.1342	6.78784	5.60676	9.07663	9.16516	16.2702	12.5647	8.42951	10.2074	6.63177	3.92602	13.1126	8.52458	17.9297	11.3589	9.84566	0.915723	7.20693	4.60914	15.6555	4.80827	2.6353	11.9608
Lithostathine-1-beta	REG1B	P48304	3	3	20.0595	19064	0.927747	0.926079	0.472883	0.782884	1.01269	0.971873	1.90909	1.1082	1.19509	0.803188	1.75128	1.3821	0.940397	1.34477	1.16698	1.0553	0.599158	0.825805	0.866465	0.791204	1.03622	1.17251	0.816089	0.952061	1.19753	0.791216	0.593119	1.46951	0.448678	1.42247	0.845366	0.229651	0.557029	0.60687	1.23032	3.79337	1.51204	0.878898	1.41369	2.4093	2.04143	1.72034	2.25144
Regenerating islet-derived protein 3-alpha	REG3A	Q06141	3	3	36.5091	19794.3	0.10046	0.305742	0.0947365	0.0486541	0.0996174	0.321245	0.167251	0.0773712	0.645391	0.158039	0.137417	0.949629	0.22228	0.122972	0.0930604	0.0885038	0.00941749	0.0361413	0.0559922	0.046584	0.048368	0.0283721	0.165391	0.0531759	0.0750362	0.0207866	0.00370844	0.046267	0.053775	0.126965	0.0127812	0.248293	0.0270589	0.00349842	0.102729	2.99103	0.162296	0.243712	0.187657	0.453515	0.118602	0.0676887	0.0996313
Ribonuclease pancreatic	RNASE1	P07998	8	6	48.2988	18100.5	1.40443	1.70132	0.768085	1.10092	1.55136	1.39166	2.21019	0.72492	1.48311	1.18158	1.2125	1.33436	0.756783	1.96067	1.0085	0.983005	0.723853	0.585134	0.950179	1.03741	1.04159	1.0296	0.7974	1.64539	2.76901	1.32989	2.61088	1.48567	1.65579	0.95189	0.477831	1.53416	1.65739	1.27195	1.19648	1.51841	1.04299	1.35043	1.99674	1.46449	1.53905	2.91335	1.57006
Ribonuclease 4	RNASE4	P34096	2	2	12.6336	17296.7	0.941043	1.17675	0.950432	0.607348	0.659734	0.794496	0.573906	0.35943	0.549234	0.555543	1.01012	0.317531	0.902987	0.900042	0.715349	0.77846	1.56788	1.03191	0.942626	0.959017	1.15755	1.27167	1.0047	1.57653	1.81176	1.01173	1.14424	1.001	1.26989	1.48813	0.872717	1.00166	1.16323	1.24145	1.17232	1.06156	1.07959	1.21932	1.1227	0.726269	0.68504	0.632428	0.871365
Protein S100-A4	S100A4	P26447	2	2	12.603	11956.7	0.0162076	0.00201373	0.00250427	0.0195183	0.0687901	0.0097722	0.0866487	1.05134	0.00377775	0.00795199	0.00849042	0.0220948	0.00498187	0.0109776	0.0844805	0.145711	0.0204333	0.339351	0.0280412	0.00768203	0.0151808	0.00925995	0.0240242	0.0205416	0.0129572	0.0175548	0.991328	0.100067	0.0121586	0.00513407	0.0344858	0.0130492	0.00449452		0.00835938	0.0148492	0.016399	0.00931585	0.284963	0.00980496	0.000184484		0.0133131
Protein S100-A8	S100A8	P05109	3	3	23.5581	10891.6	6.22773	4.86744	4.12367	4.61055	3.68443	3.79246	2.67882	3.93631	3.53199	4.32824	3.13459	4.1957	4.08771	3.45973	3.38376	5.21918	6.90132	4.46028	5.06797	4.56016	4.22651	4.48	4.23286	5.37237	5.21228	7.57282	4.04017	4.67898	5.77848	8.86359	5.13211	6.45287	5.44597	6.16324	2.56289	3.14126	2.85946	7.91308	2.20756	2.61535	2.64374	3.40366	6.69154
Protein S100-A9	S100A9	P06702	7	7	60.9481	13299.1	1.28134	2.43998	1.85067	2.82883	3.90147	3.19235	3.35303	4.31878	3.8365	3.1983	2.31762	2.81703	2.78978	2.20366	1.8455	3.20164	2.13614	2.90612	3.04444	2.02881	2.50009	2.86475	2.19426	3.34368	2.30868	2.18197	2.63367	3.2009	2.20608	3.98454	3.62901	2.67374	4.59881	3.1323	3.05531	4.41093	4.4727	1.70043	2.56718	4.98904	1.79756	3.19603	3.22639
Serum amyloid A-1 protein	SAA1	P0DJI8	8	3	96.8257	13589.1	0.117807	0.072645	7.31488	0.299527	0.425646	2.34216	2.08939	0.981456	0.127646	0.150835	0.773453	0.372175	0.717551	0.526913	0.183776	0.196266	0.425409	0.669409	2.91641	0.154796	2.67459	0.305407	0.190109	0.561326	0.285441	0.359988	0.365724	0.904551	0.379627	0.265934	0.384603	0.860506	17.3665	0.07267	1.16256	0.431797	29.0364	7.74794	1.56243	1.8007	3.02138	0.512247	3.41012
Serum amyloid A-4 protein	SAA4	P35542	10	9	109.975	14860.7	4.08176	3.02081	9.60557	2.47764	3.52274	5.70705	6.45072	4.96606	3.92024	4.52492	3.00961	4.18841	5.08082	3.81201	3.80842	7.45222	10.2981	7.24523	6.01122	6.54867	4.53649	6.15816	3.23859	4.3862	6.1925	5.95932	5.21009	4.78514	23.2704	5.14563	4.15262	13.1486	13.6836	7.16232	4.23014	4.79851	8.64223	12.2826	4.2485	5.64388	4.78924	5.5787	12.3719
S phase cyclin A-associated protein in the endoplasmic reticulum	SCAPER	Q9BY12	2	2	11.1346	159941	0.789929	0.231999	0.338405	1.17801	0.972561	0.887239	1.214	0.677623	1.10826	1.05927	0.983925	1.0343	0.642259	0.784415	0.681063	1.26117	0.999585	0.880686	0.982856	0.751123	0.926914	1.17637	0.818027	1.44646	1.8869	1.12688	1.29655	2.21671	1.16486	4.16716	2.29267	1.17468	1.36661	1.14554	1.05248	1.14367	0.82346	0.528122	0.650796	0.957948	0.838088	0.519506	1.09763
Methanethiol oxidase	SELENBP1	Q13228	6	4	43.2233	52961.3	0.0361948	0.0164212	0.0313461	0.0638049	0.106627	0.0294653	0.0866068	0.831711	0.0600216	0.0586204	0.0443327	0.0064206	0.0351778	0.0256299	0.0830464	0.247349	0.0526802	0.425254	0.0243415	0.0259165	0.0302593	0.0212477	0.0221363	0.0283576	0.0169538	0.0214903	0.116892	0.135908	0.0375687	0.0352924	0.165554	0.0375601	0.0236617	0.0559416	0.034244	0.0253879	0.00482416	0.0203786	0.255511	0.0171599	0.0197975	0.00167844	0.00890602
Selenoprotein P	SELENOP	P49908	14	11	156.38	42642.8	19.7059	34.767	13.9628	25.3671	35.225	27.0262	33.2552	29.4912	46.3416	26.0199	25.4872	25.3181	14.3104	28.0507	26.0164	22.786	22.2799	27.215	22.9388	17.1346	26.1622	18.5245	16.6551	24.4959	22.6525	34.6563	37.0407	15.3168	44.4517	36.3567	42.7745	31.166	54.2919	33.6683	18.4815	28.6732	71.9902	17.3956	32.6376	34.7346	68.3235	76.8065	17.8594
L-selectin	SELL	P14151	9	7	76.8269	43669.9	1.82477	1.08673	0.989023	2.22863	2.53215	1.99712	1.47493	2.2418	3.67122	3.05584	3.67329	1.94958	2.83861	2.087	3.42998	2.17486	2.61369	2.91212	2.14271	2.1057	2.54967	2.29863	5.54866	1.91218	2.43109	3.70902	3.08685	2.58011	2.6274	3.13734	4.16694	3.8647	5.04995	7.2576	1.83504	1.11307	0.737526	1.02184	1.25661	2.91754	2.36747	1.21743	1.1076
Alpha-1-antitrypsin	SERPINA1	P01009	55	47	792.883	46907.7	58.6017	38.5057	81.1135	47.1101	44.887	36.0286	91.4948	41.4189	33.3563	43.5836	58.0839	48.6923	37.2715	124.735	33.9418	18.9537	19.1578	43.1987	83.4096	28.8786	52.8708	21.6676	44.5795	46.5405	26.4244	113.435	131.841	32.6719	44.9488	45.9106	43.2473	30.8371	134.193	62.016	88.0631	76.4886	135.925	63.5581	91.7592	99.1767	108.208	107.699	84.2018
Protein Z-dependent protease inhibitor	SERPINA10	Q9UK55	35	32	304.296	50821.2	3.26057	4.39686	3.26724	5.54342	8.48934	8.69978	7.06884	6.37079	3.80531	7.49605	5.70037	7.45164	5.72354	4.44077	4.54959	4.93175	4.60454	5.01636	5.07255	4.44727	4.80857	6.2323	4.751	6.05762	5.70256	7.65147	5.88155	7.30076	9.35072	6.37452	5.19083	7.04467	9.56068	10.0144	6.47069	4.17469	4.25483	4.14943	4.86165	5.64869	10.4354	6.19065	6.69032
Alpha-1-antichymotrypsin	SERPINA3	P01011	63	55	817.141	47822.1	180.56	425.515	299.821	216.464	294.518	215.11	281.731	162.972	275.402	273.667	173.757	209.869	180.199	187.913	155.926	147.494	268.751	219.003	192.708	190.579	211.986	204.359	197.899	293.893	329.967	434.573	437.257	174.132	356.085	290.638	300.785	431.853	519.354	515.759	222.47	188.903	104.564	272.902	217.777	276.8	291.592	170.763	208.86
Kallistatin	SERPINA4	P29622	35	31	403.52	48713.1	43.5391	66.7649	39.3477	49.1342	54.4995	59.2816	52.7555	51.2037	70.1276	61.6224	50.5707	35.0862	47.0218	38.2886	40.6809	52.455	57.4745	44.7028	36.5598	42.4628	41.322	46.979	51.566	63.8061	57.47	75.9306	91.2584	51.6668	88.3841	65.5545	62.8654	89.0537	89.9858	102.933	52.4289	54.4214	31.2159	43.1415	38.4832	59.0747	55.8314	37.1092	54.4536
Plasma serine protease inhibitor	SERPINA5	P05154	22	20	227.456	45788.8	7.86086	9.41866	5.60611	6.90949	7.42151	8.69035	8.00466	11.4977	8.17799	7.84927	8.50954	6.7089	5.60551	5.71519	6.08187	9.9959	7.89772	5.95881	4.77238	5.23214	5.36544	7.16136	7.67658	11.8102	7.9205	10.3076	9.67514	8.61924	12.7836	11.1326	10.9379	12.2373	11.3027	9.98413	6.52439	7.51117	2.54554	3.59159	5.44528	7.05565	9.98412	4.86228	7.30323
Corticosteroid-binding globulin	SERPINA6	P08185	22	19	279.827	45312.1	28.4782	47.5205	33.1407	22.0332	39.1942	38.9014	26.5263	24.5647	30.7128	30.7238	29.3219	26.1311	31.2253	25.6351	28.2381	20.3766	45.4782	27.0752	24.73	24.5584	32.2935	26.0515	31.4535	47.4396	33.2278	68.3873	52.0656	21.8009	46.5173	33.7573	42.9028	56.8459	50.2172	78.4414	30.3801	26.5777	12.5538	29.9299	25.3178	45.1397	36.1388	17.2344	42.2156
Thyroxine-binding globulin	SERPINA7	P05543	30	30	352.309	46666.8	19.405	28.0104	30.1624	21.3201	35.3429	27.3097	24.1472	25.548	34.1461	30.6293	32.3162	18.4025	17.0595	20.0892	23.2038	17.1119	25.6241	25.115	18.7723	22.8305	21.1156	21.7428	21.8711	31.1295	24.2547	47.4136	40.026	22.5684	49.2722	37.5724	33.9029	23.1836	46.8945	48.4072	22.995	18.8718	10.7598	16.4076	26.4626	30.0914	34.6492	18.856	32.583
Antithrombin-III	SERPINC1	P01008	67	59	914.6	53058.8	142.511	207.371	170.812	161.659	182.114	164.802	161.313	192.911	227.268	195.299	159.389	129.017	116.612	157.919	153.754	121.183	180.75	173.069	139.696	147.194	170.104	157.994	157.279	227.088	218.718	325.566	328.412	194.579	336.833	280.198	376.408	332.765	348.607	317.674	153.519	161.639	150.076	119.217	141.208	192.35	252.537	180.886	103.842
Heparin cofactor 2	SERPIND1	P05546	57	52	751.508	57241.8	66.1653	117.148	101.834	103.59	107.59	112.902	96.7236	81.8914	108.487	107.745	81.7494	41.7226	69.091	81.2551	74.1468	49.13	100.304	78.3599	51.965	67.5532	88.0991	92.5583	80.9735	97.0925	105.147	109.157	136.696	69.5363	153.255	118.531	116.666	184.244	117.024	163.861	76.4632	74.8434	60.0125	67.4521	86.1141	114.313	155.089	94.1857	56.0778
Pigment epithelium-derived factor	SERPINF1	P36955	29	28	402.721	46483.3	30.4065	35.723	27.3636	34.8685	31.5271	38.207	38.6343	44.5823	32.7875	33.217	24.6472	16.6931	18.5936	21.7912	21.3105	19.3294	33.7508	29.8293	22.6712	25.7983	29.4825	29.8032	22.1458	39.4423	33.5799	42.999	55.1037	24.6497	52.2404	52.4261	38.45	49.3688	65.9603	48.6769	23.9194	18.0457	16.5366	25.398	28.3047	27.7078	38.7482	37.6995	27.2248
Alpha-2-antiplasmin	SERPINF2	P08697	28	26	419.82	54908	40.4773	47.1292	51.272	36.3966	45.0353	37.4826	43.4627	67.4946	55.3642	55.4005	34.4825	37.5427	27.9901	38.9002	38.9191	33.3291	51.2235	62.1369	31.999	45.9975	49.6964	48.2648	35.2157	70.3435	52.6586	98.7165	105.013	58.8405	83.033	63.3027	93.068	59.1608	100.673	103.556	34.143	44.6085	16.9933	31.7616	36.3942	48.8996	51.5005	22.5029	34.5283
Plasma protease C1 inhibitor	SERPING1	P05155	41	36	600.622	55382.4	90.0637	207.82	168.074	128.962	151.594	143.441	132.662	119.794	157.443	149.238	119.058	103.525	115.793	101.033	93.8766	122.515	166.377	109.229	115.219	128.05	112.399	136.646	131.397	200.448	154.72	210.138	219.782	185.618	205.591	220.909	225.692	315.97	248.148	308.935	136.717	166.512	63.8146	108.03	108.515	184.006	94.1043	63.4872	179.044
Endophilin-A2	SH3GL1	Q99961	2	2	12.1063	41718.1	6.82564	26.25	0.400488	3.93335	5.9436	6.74098	6.9305	6.0225	4.1366	5.03459	5.05689	6.62751	9.39789	4.65138	4.58041	4.25537	9.96993	5.81506	5.82967	5.1792	4.65791	4.50845	5.5586	7.94432	4.68683	11.9896	10.3348	5.15144	7.83261	4.43653	5.04549	9.23814	11.0994	11.661	5.55494	5.17294	8.66615	8.31835	7.1074	11.8515	0.847556	10.2899	8.36515
Sex hormone-binding globulin	SHBG	P04278	21	19	229.549	44007.4	11.3766	4.41046	6.28136	4.4557	8.71499	5.17384	13.023	5.64656	8.29751	1.67246	8.15175	8.3638	4.52289	5.87735	11.7497	9.13967	3.13085	2.35519	6.48479	3.01231	5.60292	4.12884	6.38045	12.5627	9.8541	7.35874	11.1952	9.72744	4.37852	3.98108	17.4882	4.68908	2.082	6.97277	7.0932	8.35609	9.85321	6.28909	6.60454	11.6091	13.8387	5.25006	6.88757
Protein shortage in chiasmata 1 ortholog	SHOC1	Q5VXU9	11	9	74.2925	167312	8.97729	6.36198	7.43874	18.3682	22.9985	25.1572	10.3549	4.23182	8.11058	19.2314	7.60859	9.97834	25.6851	9.72655	6.25067	4.3453	5.8423	22.3063	13.2389	10.9714	12.2672	5.99538	25.9419	10.9912	10.7931	21.739	20.7139	13.5796	32.0835	14.8036	37.6329	78.8318	32.4459	32.6013	6.37704	8.34305	12.4758	6.91533	11.6455	6.88996	24.9725	13.3449	4.6888
Mitochondrial 2-oxoglutarate/malate carrier protein	SLC25A11	Q02978	3	3	17.1545	34232.9	2.31917	2.28194	1.06564	1.33966	1.9015	1.93906	1.862	1.70478	1.958	1.67803	1.99778	1.87482	2.13198	1.7768	2.00538	1.9241	3.4048	2.43148	2.23513	2.3673	2.47023	2.10817	2.08908	3.48163	2.78653	4.28586	4.029	2.53817	5.09788	2.77765	4.63464	3.62798	3.65482	5.52931	1.84259	1.99721	1.43254	1.40066	1.43224	1.96141	1.34451	1.06826	1.504
Choline transporter-like protein 2	SLC44A2	Q8IWA5	3	3	22.2475	81663.5	1.33334	1.29531	1.05249	0.983045	1.56043	1.58717	2.30198	1.76936	1.73906	1.42986	1.6248	1.90225	1.75618	1.83086	1.86879	2.52418	1.46943	2.95803	2.17092	2.45436	2.52111	3.64888	1.79096	3.22732	3.93962	2.33517	2.49736	3.98663	3.22757	4.21266	1.81091	2.8853	3.22113	3.55009	3.03735	2.44415	1.64725	1.85523	2.12874	3.62522	2.44715	2.30019	2.04042
Sorting nexin-6	SNX6	Q9UNH7	4	3	29.7409	46934	0.24783	0.210598	0.140443	0.0696455	0.0710819	0.0887996	0.105498	0.243818	0.201836	0.121718	0.250443	0.308465	0.0477671	0.205072	0.121339	0.278432	0.199878	0.272022	0.328759	0.18839	0.400342	0.132594	0.0522221	0.345252	0.405711	0.367855	0.00428604	0.392326	0.395541	0.0639252	0.620585	0.110807	0.185447	8.60832e-07	0.130965	0.22905	0.283555	0.256767	0.208161	0.115977	0.0992542	0.227847	0.140583
Superoxide dismutase [Cu-Zn]	SOD1	P00441	3	3	32.4231	16163.9	0.0230134	0.109265	0.0857965	0.198096	0.345473	0.0252472	0.421827	3.84649	0.185641	0.0736009	0.0522842	0.0627363	0.0364852	0.0275998	0.360657	0.592448	0.0258318	1.43564	0.0665885	0.0465986	0.0867307	0.0572791	0.0966669	0.0393403	0.0493127	0.0016685	0.918732	0.576129	0.129725	0.0651365	0.224424	0.0535776	0.00575145	0.0538097	0.0211422	0.0719328	0.386525	0.0629741	1.42789	0.029838	0.0266404	0.148907	0.0523932
Extracellular superoxide dismutase [Cu-Zn]	SOD3	P08294	8	6	46.7803	26307.2	1.54657	10.1283	8.78729	8.40921	4.53229	11.4598	21.01	10.574	1.71493	1.53806	8.92614	4.52958	4.93265	3.9269	3.74676	4.84249	5.56409	8.71784	2.53211	1.57352	8.27758	6.86647	2.1948	15.3976	18.3358	10.766	5.03021	17.0407	13.851	5.46293	10.509	21.2285	1.603	4.71107	11.9887	6.88016	22.7203	8.01787	15.0503	16.5611	19.0594	8.54981	6.76403
SPARC	SPARC	P09486	9	8	74.1251	35487.6	0.669814	1.44472	1.94307	1.73556	3.25885	2.72145	3.3922	5.45985	4.24205	3.26085	0.569931	0.921426	1.62993	1.05406	1.23717	1.00496	1.62787	1.9717	1.12041	1.64418	1.88358	1.36224	1.82843	1.4545	1.2394	1.33118	2.50951	0.757321	3.03518	1.45073	3.17593	2.46263	1.61438	1.58928	3.42439	1.81619	2.10557	1.60758	1.05297	1.39961	2.35836	2.34515	2.15782
Secreted phosphoprotein 24	SPP2	Q13103	3	3	26.4048	24622.9	0.645285	0.306894	0.798543	0.421376	0.821646	0.657867	0.609651	0.64801	0.723979	0.691554	0.678721	0.7793	0.672445	0.517909	0.672681	0.833434	0.382327	0.514063	0.522283	0.645042	0.671974	0.920689	0.932762	0.790044	0.762321	0.7533	0.903837	1.23154	0.558125	0.90376	0.48311	0.547188	0.565054	1.27616	0.913978	1.19476	0.413643	0.664323	0.477656	1.06997	0.346946	0.440352	0.844469
Serglycin	SRGN	P10124	2	2	12.3793	17822.9	0.0591375	0.178164	0.0643031	0.646332	0.805278	1.11409	1.07554	0.624252	0.96594	0.610814	0.151727	0.416691	0.673978	0.123334	0.324193	0.710538	0.136832	0.27723	0.249306	0.476099	0.292289	0.488702	0.619867	0.239904	0.276819	0.206672	0.0787774	0.300596	0.291812	0.516664	0.647059	0.301891	0.0590376	0.252248	0.717783	0.226001	0.00460841	0.190179	0.133461	0.242808	0.0594308	0.00953485	0.41408
StAR-related lipid transfer protein 9	STARD9	Q9P2P6	4	3	22.7566	522161	6.80186	3.27435	7.77193	19.8549	23.508	18.7588	13.0673	5.93329	5.00605	17.0062	5.80512	13.4419	30.5357	6.48579	3.92247	7.74442	0.855561	14.7937	12.098	12.2767	10.9361	2.03506	28.4243	7.87083	14.2683	20.6579	27.6146	18.8885	30.3887	14.3202	46.2435	79.7959	28.6358	45.9984	3.97544	2.89996	5.13408	1.91559	15.1089	4.00088	6.03459	2.94116	2.2252
Polycomb protein SUZ12	SUZ12	Q15022	12	7	93.8346	83796.3	8.48778	15.6913	9.0335	11.9982	13.3687	12.793	13.7642	8.72264	12.5188	13.3896	9.96532	8.15593	10.0104	8.89105	8.91893	9.74735	14.2105	15.8938	9.82347	11.7774	12.9994	13.7377	13.3772	18.0971	18.7505	16.4947	20.887	22.2196	20.4016	24.1412	16.6481	22.8942	21.2977	27.2759	11.2773	11.8167	5.04288	9.08604	8.96321	17.4157	10.4185	6.9587	12.5965
Nesprin-1	SYNE1	Q8NF91	19	16	117.27	1.01776e+06	36.3549	92.8459	56.5543	44.1301	56.9121	53.3058	96.7813	91.3182	37.8113	40.7706	67.8206	85.8608	38.3156	68.833	61.0106	30.2802	27.8525	43.8955	86.5059	37.3418	44.5111	54.8679	73.097	100.539	56.1003	157.514	52.389	71.3298	174.757	50.5484	57.5345	67.358	42.9544	177.86	78.1012	27.3361	20.2534	45.6465	71.3155	37.3067	54.9728	20.5673	81.6359
Nesprin-2	SYNE2	Q8WXH0	13	8	82.4544	802318	3.63514	2.06385	1.82482	5.86667	6.3713	5.72571	4.79933	5.52843	3.18702	4.31798	2.79802	4.36727	6.38762	5.15112	3.84281	4.84846	3.41648	21.5737	4.14611	3.57524	5.56482	2.43514	6.319	3.61041	4.33974	8.51768	11.2892	6.75818	12.8684	4.73466	21.6958	9.90017	10.8779	6.44299	1.64122	2.31356	3.32019	1.90194	10.3798	2.23412	5.4716	1.52042	1.35257
TBC1 domain family member 2A	TBC1D2	Q9BYX2	3	3	17.5182	106326	1.04268	2.12736	1.28225	1.30699	1.15737	1.09951	0.888244	0.704481	1.00204	1.29708	1.17675	0.715866	1.58957	0.663398	0.896547	1.29715	1.87949	0.867258	0.857244	1.21027	1.02477	1.67747	1.14225	3.35036	2.08661	1.47525	1.69682	5.01059	1.47268	1.12512	1.28315	2.39712	1.22201	3.532	1.7528	1.62307	0.228946	1.112	1.28493	1.54966	0.418658	0.199515	1.67561
Serotransferrin	TF	P02787	83	76	1108.74	79345.1	9.62893	67.2602	14.0257	76.2406	58.6568	92.0427	63.0941	49.8801	26.4676	102.919	45.1044	32.4232	88.5287	32.5384	27.3978	65.6155	56.9731	80.5658	14.9533	41.4173	23.0513	36.5987	203.233	75.3286	49.0407	92.175	98.971	64.845	35.8916	53.2611	108.861	176.308	255.933	415.235	81.3744	29.8194	9.12554	9.20261	63.4395	29.4836	71.2223	5.40356	17.0907
Transforming growth factor-beta-induced protein ig-h3	TGFBI	Q15582	18	16	131.668	75308.3	1.50236	1.46694	1.72431	1.92348	1.62649	2.10307	1.51624	2.98486	1.91698	1.83314	1.69198	2.02254	0.983849	1.73583	1.42949	1.80911	1.76488	2.08165	1.0907	1.30719	1.79805	1.51377	1.35456	1.99593	1.96315	1.54496	2.06923	2.22384	1.78403	2.46435	2.47361	1.73002	1.82495	1.44793	1.344	1.46734	1.72465	1.15344	1.55179	2.06582	2.42892	1.72692	3.18334
Thrombospondin-1	THBS1	P07996	72	58	764.162	133375	23.639	19.6622	41.7912	77.4981	93.1622	90.8113	42.3075	14.1176	33.4692	77.8028	26.4601	39.9114	97.6561	23.0178	18.5406	19.6718	9.2033	47.7826	44.6029	36.8205	38.1511	12.9351	114.416	44.0277	43.6683	103.426	78.8292	49.8581	131.177	40.7948	108.483	337.312	144.157	207.51	23.7352	17.7989	9.77077	17.8089	35.3682	11.3082	47.9065	9.38566	13.0911
Thrombospondin-2	THBS2	P35442	18	14	127.302	133869	4.04274	4.03196	4.09385	4.31844	4.59481	5.44156	4.45645	4.11399	4.19493	3.99794	3.78251	2.76914	5.33973	3.6579	3.98765	4.48742	5.89405	4.23007	3.81511	3.9105	4.56908	4.45942	5.81497	5.85815	5.16195	7.14866	6.31538	7.15718	7.70662	2.25392	1.78998	9.99089	6.06961	10.4678	3.53674	4.35672	17.9064	3.73269	4.5761	5.26166	4.34239	23.247	4.73714
Thrombospondin-3	THBS3	P49746	4	2	20.1221	106939	3.24312	3.44551	0.708158	2.17593	2.24535	2.08157	2.21673	6.03844	1.89851	2.58528	2.02154	3.2909	1.85364	2.11095	2.36808	3.67292	2.45265	1.81789	2.71564	2.19324	2.35756	2.24804	3.87568	4.36211	4.1763	3.60178	2.66165	7.10671	3.0781	4.88843	9.92307	2.5101	2.84453	3.30555	2.80198	2.43171	0.403945	2.87347	2.24488	1.79687	1.55341	1.14029	1.68104
Thrombospondin-4	THBS4	P35443	15	13	96.4167	108550	0.949532	0.450914	0.514428	0.572615	0.625542	0.54268	0.428113	0.336593	0.796366	0.584934	0.879794	0.916542	0.428658	1.2409	0.713061	0.60923	0.525156	0.291693	0.742823	0.555334	0.791407	0.58267	0.606617	0.302285	0.545007	0.88412	0.361744	0.34767	0.720407	0.31334	0.369606	0.7022	0.547151	0.370148	0.441636	0.779108	1.71052	0.830069	0.900789	0.766295	5.17512	2.55542	0.421194
Metalloproteinase inhibitor 1	TIMP1	P01033	6	3	29.6401	23855.2	4.53319	3.83001	5.88981	5.79373	4.82254	5.59597	4.59443	4.20221	5.41739	4.9353	4.42019	3.8112	4.90416	3.60986	3.77777	6.71051	8.42744	5.76704	5.85109	4.71273	4.44515	5.69809	4.67199	7.34054	6.33757	8.64591	7.06363	5.43999	10.1427	10.3959	8.85728	12.7985	10.8341	13.9938	4.19517	5.90591	6.49207	5.33872	4.01352	4.58682	5.70877	6.25587	6.90624
Toll-like receptor 5	TLR5	O60602	2	2	10.4317	98917.2	0.618094	0.214691	2.53347	1.45004	2.69676	2.34143	2.31123	1.55708	3.39631	2.62176	2.11022	0.8136	1.12177	0.954463	1.11541	1.56235	0.376618	0.686448	0.786009	1.22835	0.898519	1.54242	1.01715	0.502242	0.794212	0.465153	0.403952	0.988315	0.233555	0.406576	0.247566	0.629221	0.690243	0.697883	2.50648	2.4384	2.05048	0.459024	0.63834	2.20689	2.85615	0.843796	1.41176
Transmembrane protein 245	TMEM245	Q9H330	2	2	10.674	97870.6	2.24411	0.927239	1.57496	1.54813	2.16214	1.51884	1.1116	1.74788	2.96462	1.3936	1.4899	1.40037	1.06499	3.03626	2.24375	1.00004	1.17629	1.388	1.47111	1.49397	2.35588	1.2563	1.25477	0.862059	2.35914	2.3949	1.24234	0.534738	2.48211	1.85737	2.12273	0.924263	2.28344	0.700145	0.765331	0.856404	0.907559	0.820395	0.747733	0.674707	1.17459	1.53394	0.794742
Tenascin-X	TNXB	P22105	25	21	163.065	465403	31.9039	75.4553	22.7695	29.8086	33.4847	33.4304	55.93	54.402	22.7998	21.2952	42.6283	49.8209	29.4527	41.8084	37.8472	30.9421	25.7661	40.1964	49.3399	22.8886	31.0153	35.1371	44.0558	52.344	36.9244	105.651	64.3883	42.1272	92.6309	25.9793	29.8929	45.6497	39.7131	109.177	39.6115	20.0927	29.2095	48.7694	52.5273	35.1333	48.5556	46.8645	45.0572
Triosephosphate isomerase	TPI1	P60174	4	3	27.2761	26954.7	0.0282281	0.0514629	0.000196692	0.00099456	0.0617827	0.0277906	0.0774244	0.463567	0.0671603	0.0567961	0.0151228	0.0433731	0.0156398	0.0228027	0.0436634	0.0543561	0.00647391	0.168107	0.0111595	0.0130761	0.0227344	0.00497985	0.100878	0.0103508	0.00506682	0.00645235	0.0525179	0.0313753	0.00335825	0.0152767	0.101345	0.00642682	0.000684426	0.00184062	0.00714918	0.00942708	0.036625	0.0164361	0.158949	0.020046	0.00664951	0.0184609	0.0268893
Tropomyosin beta chain	TPM2	P07951	5	2	56.6811	32964.8	0.0743729	0.00863748	0.10502	0.0159615	0.038505	0.0713092	0.0924846	0.0297476	0.0616515	0.0573881	0.0927028	0.126972	0.063235	0.118567	0.0761607	0.064939	0.132927	0.0509756	0.0966585	0.0707858	0.0674007	0.127017	0.0553438	0.0444595	0.0462909	0.0250007	0.11203	0.0579627	0.0440365	0.0425007	0.00571238	0.0223325	0.00780324	0.00258461	0.171872	0.0924821	0.0821094	0.142881	0.129389	0.0466843	0.0783567	0.0863954	0.105533
Tropomyosin alpha-3 chain	TPM3	P06753	6	3	49.7047	33007.1	0.515044	1.57196	1.36171	0.0827148	0.5712	0.539195	0.416458	0.452253	0.475355	0.431444	0.523789	0.339331	0.746989	0.956769	0.508561	0.326577	0.348297	0.67425	0.802221	0.445434	0.509867	0.470084	0.536387	0.595009	0.366076	0.817655	0.5401	0.487472	0.658909	0.595436	0.823689	0.680378	0.859224	1.1468	0.588343	0.652444	2.26308	0.504813	0.672617	0.663989	0.821198	1.30638	0.541771
Tripartite motif-containing protein 42	TRIM42	Q8IWZ5	2	2	18.6438	85710.3	5.64406	0.491543	1.78042	7.68384	10.3498	7.77674	9.03623	7.77205	8.80954	8.00152	6.28082	6.19484	8.32325	7.69521	7.33899	12.2388	12.9461	13.0327	10.8345	7.6958	8.62189	10.3365	5.13174	15.6161	10.6645	15.4392	15.9069	10.1577	15.5409	20.2667	17.7821	16.9089	28.5841	26.4627	8.34096	11.2334	10.0248	6.22397	8.71122	11.881	6.04418	8.75294	7.75856
Thyroid receptor-interacting protein 11	TRIP11	Q15643	9	4	74.0132	228271	8.54785	9.94647	10.6961	10.8589	7.08825	7.27718	10.4411	8.19815	8.5223	9.26572	8.42492	8.17383	4.7157	8.74942	7.14838	6.63922	10.0656	6.02919	6.97859	6.93395	6.46314	8.66969	6.01506	8.93914	7.85488	12.3882	9.82853	6.46344	12.0808	11.8756	9.81067	10.4059	10.4591	12.4644	8.91993	11.7583	16.3448	11.3502	6.93272	12.3515	17.7216	18.6685	18.3383
Dual specificity protein kinase TTK	TTK	P33981	12	6	94.287	98041.9	3.90493	9.6561	5.78888	16.4638	12.2214	16.7329	9.09609	9.711	12.0455	15.3176	6.01574	7.26177	9.13252	5.70219	4.49452	6.93411	7.05129	19.1986	9.09107	5.57385	9.2058	5.9408	7.55915	7.69181	9.14975	9.21416	14.999	4.71802	18.8662	17.5764	16.8449	37.5179	15.9958	19.3616	7.84886	5.33282	7.45896	3.82481	6.76347	6.97059	7.61575	7.66023	4.80665
Titin	TTN	Q8WZ42	175	119	1201.53	3.84529e+06	120.555	168.635	272.223	245.416	273.917	338.388	384.919	219.454	106.802	185.762	240.67	171.916	353.633	139.543	111.506	216.957	195.673	277.461	133.34	137.685	209.539	151.258	221.642	288.912	251.665	440.588	348.284	242.748	427.767	123.62	302.413	840.863	303.785	483.15	266.972	242.712	499.748	170.959	370.447	295.4	420.866	200.213	127.448
Transthyretin	TTR	P02766	8	8	70.4953	16001.1	6.48396	6.53014	5.82033	5.7128	7.21214	7.63039	5.03394	5.46289	8.99511	8.01846	6.87	6.03119	6.65113	6.31216	7.34855	4.08889	4.49041	2.62566	4.46956	5.75222	4.51831	4.6892	6.62076	6.19308	3.66735	4.31685	4.76201	4.12025	6.58843	3.25261	3.90248	6.87162	7.89386	7.75106	4.74483	5.11599	2.31352	4.78354	6.29471	5.41278	7.37039	2.53949	4.9609
Ubiquitin conjugation factor E4 B	UBE4B	O95155	5	3	34.0832	147554	5.50063	4.73853	1.4495	0.310883	3.11313	2.21091	2.50357	1.15953	3.459	2.20732	3.21961	3.98659	2.75307	4.33214	3.43437	2.58568	5.72318	2.4374	2.33219	4.37389	3.5725	3.55879	4.9069	9.15033	6.60273	7.56892	4.89418	8.08374	2.28488	8.28247	10.2149	3.88431	7.40162	8.40961	1.4598	3.02564	0.862032	3.41524	3.4082	2.7228	3.50359	3.93409	3.92012
Cytochrome b-c1 complex subunit 2_ mitochondrial	UQCRC2	P22695	5	3	46.6555	48614.2	3.30757	2.04297	1.8873	1.35307	1.26865	1.61845	1.57509	1.20043	1.48188	1.81326	1.56844	1.41553	1.93508	1.47942	1.96983	2.05832	3.92486	3.62036	2.97413	2.70101	2.9011	3.64178	3.13797	3.56963	4.54799	4.35929	2.08223	3.17643	4.45243	1.13417	0.765074	5.93143	3.21894	4.19568	1.03125	1.74467	0.930934	4.38952	0.891208	1.21458	1.09511	1.52954	3.65711
Ubiquitin carboxyl-terminal hydrolase 37	USP37	Q86T82	2	2	10.9424	111082	1.64062	0.798646	1.2305	1.65536	1.01004	1.39412	0.874232	0.989621	1.71296	0.919311	1.20539	2.37061	1.10322	3.22236	1.53169	1.26553	1.19906	0.976739	3.09969	1.1111	1.89589	1.44125	1.08073	0.566737	2.09415	2.34338	0.568781	0.366014	1.71817	2.79901	1.58053	1.10956	1.7828	1.3105	0.926809	1.2625	18.2333	3.89287	1.43833	1.58049	8.68781	15.4143	2.49902
Probable ubiquitin carboxyl-terminal hydrolase FAF-X	USP9X	Q93008	12	6	76.8462	293885	12.5517	29.8443	11.686	10.4812	17.0045	13.7208	17.9543	16.5594	20.8903	16.8416	17.3902	16.5976	15.2775	22.3329	18.0233	20.2029	26.8118	16.7257	22.4279	16.6659	16.954	19.4007	11.5993	22.151	17.0103	32.8401	33.9751	13.5841	31.0271	16.2195	11.3253	12.8023	30.4661	45.5136	16.3007	26.8658	27.482	14.3464	18.2109	24.6707	14.2798	23.888	12.4779
Probable ubiquitin carboxyl-terminal hydrolase FAF-Y	USP9Y	O00507	8	2	45.0324	294556	0.138942	0.050902	0.137776	0.138775	0.0602662	0.104971	0.0516105	0.205262	0.0862937	0.0924147	0.165317	0.207058	0.217684	0.235852	0.258964	0.121769	0.140372	0.183111	0.291537	0.312313	0.284268	0.164106	0.0968139	0.174944	0.0940719	0.370905	0.158674	0.116037	0.0858938	0.479386	0.458627	0.0103731	0.196485	0.0508645	0.164705	0.118077	0.0100796	0.0520064	0.081659	0.0427661	0.0060708	0.00950398	0.0155418
Vasorin	VASN	Q6EMK4	12	9	128.645	72796.2	7.2276	5.79232	2.47721	4.46697	5.60769	4.71877	5.46827	4.94667	6.04643	5.33567	4.97179	8.69472	5.72903	5.63148	4.81939	6.25079	5.77632	4.61336	5.66774	5.74929	5.2812	6.62619	5.88699	6.36658	4.61199	6.76294	6.85278	6.2931	7.10932	8.00665	3.84563	7.23795	7.05798	6.67403	4.68983	5.62382	7.52059	5.51994	5.14636	8.43827	5.87569	11.933	7.54517
Vascular cell adhesion protein 1	VCAM1	P19320	14	10	81.0932	82359.8	1.08419	2.3519	1.07128	1.59985	1.38217	1.01691	2.10851	2.51992	1.2626	0.993271	1.12053	2.10653	1.31691	1.45064	1.47384	2.00162	1.39036	3.64491	2.24697	1.24679	1.23815	2.3069	2.43956	3.04319	2.13865	3.39495	2.09789	4.87532	3.07182	3.66123	3.86646	2.21541	1.35668	3.48854	1.79795	0.98242	0.978016	1.56842	2.62055	1.24823	1.18517	1.91672	1.64847
Pantetheinase	VNN1	O95497	11	10	81.1806	57753.1	0.685871	1.14135	1.68813	0.87384	2.44298	1.17143	0.967346	1.58683	1.71137	1.1213	0.574813	0.807559	0.650865	0.630721	0.810557	0.807617	0.804339	4.0622	0.538075	0.841073	1.19377	1.23555	1.3143	0.911446	1.2896	1.30951	2.24992	1.79636	1.25498	1.40785	1.00218	3.57883	1.68045	1.25981	1.75317	4.29922	0.466543	1.29522	1.4941	3.37948	0.851081	0.614869	1.87351
Vitronectin	VTN	P04004	35	35	560.06	55104	127.334	253.513	216.522	172.099	204.95	268.39	225.769	194.731	246.422	251.435	158.325	133.697	186.209	131.725	130.963	181.671	195.507	156.901	119.712	159.768	144.622	178.491	192.607	226.852	186.103	255.017	335.638	203.429	326.476	248.295	201.795	328.114	371.294	366.842	210.319	209.298	150.707	137.722	146.096	221.35	202.54	132.97	214.191
von Willebrand factor	VWF	P04275	119	106	1132.09	322609	58.68	111.902	143.256	98.2537	106.948	174.76	284.632	161.424	70.2509	75.4682	183.534	69.3196	157.9	104.408	93.003	184.468	149.087	145.707	48.624	74.7004	142.304	155.76	56.0386	215.174	195.19	228.26	185.078	192.862	231.301	88.6186	166.35	383.367	112.359	172.759	243.806	255.534	254.257	111.96	315.298	344.46	243.507	125.549	131.06
WASH complex subunit 4	WASHC4	Q2M389	8	4	43.0556	137430	4.00989	6.38725	6.5214	6.7881	7.44442	6.60144	5.50055	4.09005	6.8675	5.95166	4.58569	3.62702	4.99555	3.96059	3.86523	4.52172	6.34815	4.84873	4.93361	6.42414	7.36695	8.63123	7.56659	9.18711	11.4475	9.06595	8.44512	9.69369	10.4025	14.6902	10.954	12.0352	10.4378	10.2107	7.82286	4.05173	11.2802	4.61993	4.56175	7.82121	13.1836	14.7428	2.57744
WD repeat-containing protein 49	WDR49	Q8IV35	2	2	21.2658	80378.6	16.6287	48.5109	23.5934	25.7999	29.5205	32.7155	38.3889	20.3892	31.1676	29.4447	21.9434	23.3473	25.1969	13.9683	15.0582	14.4651	31.1251	14.6114	19.1588	13.0513	19.7417	15.2649	16.5485	28.3361	16.0071	46.7855	47.4639	14.3634	25.0074	15.4854	4.51863	36.3753	37.3937	36.0857	15.6696	20.0747	6.12411	15.0876	15.2845	30.9657	20.5906	5.27827	17.686
14-3-3 protein zeta/delta	YWHAZ	P63104	2	2	16.7083	27916.2	0.650651	0.798164	0.315116	1.37361	0.865081	0.809181	0.904045	1.70189	1.20089	0.683669	0.850087	0.982805	0.671525	0.986674	0.822246	0.755256	0.793503	0.813512	0.70871	0.690227	0.96934	0.658999	0.677233	0.789489	0.957237	1.37044	0.63965	1.07991	1.07118	1.3867	5.12725	0.532709	1.59716	0.544588	0.543075	0.783821	0.475694	0.639053	0.619065	0.886933	0.849088	0.451462	1.00366
Zinc finger FYVE domain-containing protein 21	ZFYVE21	Q9BQ24	2	2	10.887	27247.1	0.165203	0.122021	0.053602	0.939776	0.459975	1.15375	0.156676	0.472111	0.346946	0.110346	0.0959672	0.49015	1.46986	0.364816	0.305862	0.218885	0.27595	0.618773	0.678176	0.374058	0.385356	0.431503	1.66055	0.227357	0.65968	0.466092	0.086994	0.241345	1.44343	0.792734	0.25422	2.2028	1.16194	0.355712	0.312502	0.1125	0.965513	0.602871	0.481706	0.065177	0.641554	0.233771	0.107317
Zinc finger protein 831	ZNF831	Q5JPB2	3	3	25.8659	179888	1.24509	2.3116	2.22176	2.44393	2.18055	3.44677	4.65198	2.31048	1.76835	1.46608	2.70495	1.4776	2.83562	1.61183	1.48366	2.93701	2.50907	3.37113	0.936032	1.43631	3.53208	4.61286	1.46374	5.40669	6.75187	2.97083	1.62786	9.7811	2.5757	3.23768	5.16864	4.75143	2.38084	2.62727	3.67105	4.05888	4.4449	1.82154	4.75258	6.12406	4.65224	2.81357	2.2862
Zinc finger HIT domain-containing protein 2	ZNHIT2	Q9UHR6	3	3	17.0119	43568	12.99	11.4353	8.84228	7.83414	9.24391	8.494	11.6321	14.4933	6.72942	7.60672	6.96884	10.0649	12.8423	9.22016	9.43834	13.6883	11.2534	12.5564	18.2083	12.7537	13.7005	14.6579	17.6799	15.7258	16.1317	22.8334	23.1677	26.365	18.9914	21.4842	18.4431	23.4473	20.9858	27.7583	10.9009	9.28505	14.5084	13.1251	13.3837	12.3644	10.0399	12.7856	14.1731
[truncated: 26 more columns]
