# Supplementary material for: Discovery of a Secretory Granule Lumen-Enriched Serum Protein Signature in Resectable Pancreatic Ductal Adenocarcinoma
Source: Medicina (Kaunas). 2026 Mar 23;62(3):605. doi: 10.3390/medicina62030605 (PMC13027620; doi:10.3390/medicina62030605)
Supplement: Supplementary file 1 [file medicina-62-00605-s001.zip › Supplementary Table S2_Differential Abundance and Diagnostic Performance Analysis.xlsx]

## Sheet: Table_S1_All_Proteins
Supplementary Table S2_Differential Abundance and Diagnostic Performance Analysis
Protein name	Gene	Accession	FC_PDAC_vs_Controls	FC_Controls_vs_PDAC	p_value_Welch	FDR_BH	Significance	AUC	CI_low	CI_high	Sensitivity	Specificity
Long-chain-fatty-acid--CoA ligase 5	ACSL5	Q9ULC5	1.62579	0.615085	8.80146e-09	4.45473e-07	Significantly higher in PDAC	0.87479	0.786995	0.953406	0.714286	0.970588
Coiled-coil domain-containing protein 141	CCDC141	Q6ZP82	2.12017	0.471659	3.66987e-08	8.74292e-07	Significantly higher in PDAC	0.872269	0.789446	0.953066	0.914286	0.676471
Cadherin-related family member 2	CDHR2	Q9BYE9	2.79528	0.357746	2.31683e-09	2.46083e-07	Significantly higher in PDAC	0.871429	0.790624	0.94458	0.685714	0.970588
Neutrophil defensin 1	DEFA1	P59665	2.91831	0.342664	8.93896e-09	4.45473e-07	Significantly higher in PDAC	0.878992	0.787769	0.958953	0.714286	0.970588
Coagulation factor XIII A chain	F13A1	P00488	1.68209	0.594498	4.1487e-09	2.80037e-07	Significantly higher in PDAC	0.889076	0.802551	0.952854	0.857143	0.764706
Ferritin light chain	FTL	P02792	2.04642	0.488657	1.44676e-06	1.6276e-05	Significantly higher in PDAC	0.855462	0.745898	0.94065	0.828571	0.794118
Hepatitis A virus cellular receptor 1	HAVCR1	Q96D42	4.38047	0.228286	1.49672e-08	5.35984e-07	Significantly higher in PDAC	0.871429	0.778665	0.953416	0.742857	0.941176
Inter-alpha-trypsin inhibitor heavy chain H3	ITIH3	Q06033	1.81546	0.550824	2.97927e-09	2.46083e-07	Significantly higher in PDAC	0.896639	0.809476	0.955476	0.857143	0.764706
Plastin-2	LCP1	P13796	1.58747	0.629934	2.89409e-07	4.18609e-06	Significantly higher in PDAC	0.85042	0.76479	0.925406	0.8	0.764706
Leukocyte immunoglobulin-like receptor subfamily A member 3	LILRA3	Q8N6C8	4.10405	0.243662	1.85614e-08	5.36955e-07	Significantly higher in PDAC	0.876471	0.787945	0.953639	0.657143	0.970588
Leucine-rich repeat and IQ domain-containing protein 1	LRRIQ1	Q96JM4	2.44107	0.409656	9.92735e-08	1.91456e-06	Significantly higher in PDAC	0.855462	0.764578	0.942403	0.771429	0.823529
Mannan-binding lectin serine protease 2	MASP2	O00187	1.87447	0.533484	1.5881e-08	5.35984e-07	Significantly higher in PDAC	0.876471	0.788819	0.949768	0.8	0.764706
Alpha-1-antitrypsin	SERPINA1	P01009	2.34906	0.425702	2.69078e-08	7.26512e-07	Significantly higher in PDAC	0.860504	0.751285	0.941503	0.8	0.852941
Thrombospondin-4	THBS4	P35443	2.57089	0.38897	1.55e-07	2.61562e-06	Significantly higher in PDAC	0.847899	0.713591	0.934496	0.857143	0.764706
Thyroid receptor-interacting protein 11	TRIP11	Q15643	1.63176	0.612836	1.09993e-08	4.45473e-07	Significantly higher in PDAC	0.869748	0.762542	0.940876	0.828571	0.823529
Ubiquitin carboxyl-terminal hydrolase 37	USP37	Q86T82	3.12672	0.319824	5.61144e-07	7.10198e-06	Significantly higher in PDAC	0.841176
Scavenger receptor cysteine-rich type 1 protein M130	CD163	Q86VB7	1.41174	0.708344	1.46183e-07	2.57409e-06	Not significant	0.839496
Phosphatidylinositide phosphatase SAC2	INPP5F	Q9Y2H2	2.85217	0.35061	2.21346e-07	3.32019e-06	Significantly higher in PDAC	0.838655
Dipeptidyl peptidase 4	DPP4	P27487	1.92645	0.519089	9.13192e-07	1.08777e-05	Significantly higher in PDAC	0.836134
Complement factor B	CFB	P00751	1.3586	0.736052	1.6971e-07	2.64355e-06	Not significant	0.834454
Ectonucleotide pyrophosphatase/phosphodiesterase family member 2	ENPP2	Q13822	1.81729	0.55027	3.41291e-07	4.7663e-06	Significantly higher in PDAC	0.831933
Lithostathine-1-beta	REG1B	P48304	1.81846	0.549917	1.34344e-06	1.55455e-05	Significantly higher in PDAC	0.830252
Immunoglobulin heavy constant gamma 2	IGHG2	P01859	2.02743	0.493235	1.64856e-06	1.8045e-05	Significantly higher in PDAC	0.829412
Cysteine-rich secretory protein 3	CRISP3	P54108	1.45035	0.68949	0.000157875	0.000761181	Not significant	0.818487
Vasorin	VASN	Q6EMK4	1.34684	0.742481	6.77431e-06	5.3796e-05	Not significant	0.814286
Tropomyosin beta chain	TPM2	P07951	2.77702	0.360098	7.62989e-05	0.000417582	Significantly higher in PDAC	0.810924
Complement factor H-related protein 1	CFHR1	Q03591	1.54948	0.645378	3.36168e-06	3.32068e-05	Significantly higher in PDAC	0.807563
ATP-dependent RNA helicase DDX24	DDX24	Q9GZR7	3.26102	0.306652	3.65073e-06	3.43848e-05	Significantly higher in PDAC	0.806723
Poliovirus receptor	PVR	P15151	1.86118	0.537294	3.52179e-06	3.39601e-05	Significantly higher in PDAC	0.805042
Complement factor H-related protein 5	CFHR5	Q9BXR6	1.83505	0.544945	8.41223e-06	6.30917e-05	Significantly higher in PDAC	0.804202
Hepatocyte growth factor activator	HGFAC	Q04756	1.81394	0.551285	4.77419e-06	4.13462e-05	Significantly higher in PDAC	0.803361
Filamin A-interacting protein 1-like	FILIP1L	Q4L180	2.0675	0.483675	0.00318772	0.00942356	Significantly higher in PDAC	0.802521
Ankyrin repeat domain-containing protein 36A	ANKRD36	A6QL64	3.35944	0.297669	2.69862e-06	2.74331e-05	Significantly higher in PDAC	0.801681
Leucine-rich alpha-2-glycoprotein	LRG1	P02750	1.44821	0.690505	5.31252e-06	4.48244e-05	Not significant	0.798319
Choline transporter-like protein 2	SLC44A2	Q8IWA5	1.38733	0.720808	7.54459e-06	5.7652e-05	Not significant	0.796639
Reticulocalbin-1	RCN1	Q15293	1.52932	0.653886	1.01688e-05	7.48792e-05	Significantly higher in PDAC	0.796639
Insulin-like growth factor-binding protein 2	IGFBP2	P18065	1.89045	0.528975	3.08351e-05	0.000198226	Significantly higher in PDAC	0.793277
Tropomyosin alpha-3 chain	TPM3	P06753	1.77068	0.564755	5.66812e-05	0.000327941	Significantly higher in PDAC	0.789916
Coagulation factor XI	F11	P03951	1.658	0.603136	9.47581e-05	0.000504961	Significantly higher in PDAC	0.788655
Adiponectin	ADIPOQ	Q15848	1.43019	0.699209	0.000123748	0.000626476	Not significant	0.788235
Complement component C8 alpha chain	C8A	P07357	1.21262	0.824662	3.52608e-05	0.000213144	Not significant	0.781513
Monocyte differentiation antigen CD14	CD14	P08571	1.35314	0.739022	1.19277e-05	8.62627e-05	Not significant	0.778992
Alpha-1-acid glycoprotein 1	ORM1	P02763	3.6983	0.270394	1.29328e-05	9.1891e-05	Significantly higher in PDAC	0.777311
Keratin_ type I cytoskeletal 16	KRT16	P08779	1.44428	0.692388	0.000225848	0.00103942	Not significant	0.777311
Angiogenin	ANG	P03950	1.50147	0.666014	9.97519e-05	0.000524669	Significantly higher in PDAC	0.77395
Platelet factor 4	PF4	P02776	1.22327	0.817484	5.18807e-05	0.000304517	Not significant	0.773109
Protein S100-A9	S100A9	P06702	1.34748	0.742124	0.000116304	0.000603888	Not significant	0.770588
Ribonuclease pancreatic	RNASE1	P07998	1.44231	0.693332	0.000250497	0.00112724	Not significant	0.770588
Gamma-glutamyl hydrolase	GGH	Q92820	1.52666	0.655026	0.000132712	0.000655467	Significantly higher in PDAC	0.765546
Inactive dipeptidyl peptidase 10	DPP10	Q8N608	3.03877	0.329081	6.57479e-05	0.000369832	Significantly higher in PDAC	0.758824
Conserved oligomeric Golgi complex subunit 6	COG6	Q9Y2V7	3.18595	0.313879	8.2207e-05	0.000443918	Significantly higher in PDAC	0.753782
Guanine nucleotide-binding protein-like 3-like protein	GNL3L	Q9NVN8	1.31375	0.761179	4.77048e-05	0.000284124	Not significant	0.752941
Proteoglycan 4	PRG4	Q92954	1.55389	0.643548	0.000465361	0.00188471	Significantly higher in PDAC	0.752101
Serum amyloid A-1 protein	SAA1	P0DJI8	3.23484	0.309135	0.000490517	0.00196692	Significantly higher in PDAC	0.751261
Unconventional myosin-XV	MYO15A	Q9UKN7	1.44978	0.689759	0.000185384	0.000883301	Not significant	0.744538
Selenoprotein P	SELENOP	P49908	1.50121	0.666131	0.000458098	0.00188471	Significantly higher in PDAC	0.739496
Complement component C9	C9	P02748	1.22153	0.818648	0.00593118	0.0153983	Not significant	0.739496
C-reactive protein	CRP	P02741	2.38233	0.419756	0.000607412	0.0023654	Significantly higher in PDAC	0.738655
Kininogen-1	KNG1	P01042	1.19324	0.838056	0.00153645	0.00505904	Not significant	0.736134
Keratin_ type II cytoskeletal 4	KRT4	P19013	1.26675	0.789419	0.00166472	0.0053509	Not significant	0.735294
Putative macrophage stimulating 1-like protein	MST1L	Q2TV78	1.8716	0.534302	0.000454717	0.00188471	Significantly higher in PDAC	0.734454
Hepatocyte growth factor-like protein	MST1	P26927	1.8575	0.538357	0.000383565	0.00167036	Significantly higher in PDAC	0.731933
Complement C3	C3	P01024	1.21727	0.82151	0.00598968	0.0154511	Not significant	0.728571
Biotinidase	BTD	P43251	1.28101	0.780637	0.00108929	0.0038362	Not significant	0.723529
Coagulation factor VII	F7	P08709	2.10832	0.47431	0.000823964	0.00308987	Significantly higher in PDAC	0.719328
Histone H2B type 1-M	H2BC14	Q99879	1.50451	0.664667	0.00106537	0.00378488	Significantly higher in PDAC	0.718487
EGF-containing fibulin-like extracellular matrix protein 1	EFEMP1	Q12805	1.25308	0.798031	0.00246713	0.00745662	Not significant	0.718487
Peptidyl-prolyl cis-trans isomerase FKBP4	FKBP4	Q02790	1.63237	0.612606	0.00765524	0.0193183	Not significant	0.718487
Toll-like receptor 5	TLR5	O60602	1.82436	0.548138	0.000820519	0.00308987	Significantly higher in PDAC	0.717647
Complement component C8 beta chain	C8B	P07358	1.20932	0.826911	0.00194328	0.00610099	Not significant	0.713445
Neural cell adhesion molecule L1-like protein	CHL1	O00533	1.26851	0.788329	0.00837846	0.0208176	Not significant	0.712605
Transforming growth factor-beta-induced protein ig-h3	TGFBI	Q15582	1.33924	0.746694	0.000836999	0.00310995	Not significant	0.711765
Lipopolysaccharide-binding protein	LBP	P18428	1.21473	0.82323	0.0134454	0.0307648	Not significant	0.710924
Extracellular superoxide dismutase [Cu-Zn]	SOD3	P08294	1.82992	0.546472	0.00123711	0.0042823	Significantly higher in PDAC	0.710084
Zinc finger protein 831	ZNF831	Q5JPB2	1.49424	0.669238	0.00165574	0.0053509	Not significant	0.710084
Macoilin	MACO1	Q8N5G2	1.20988	0.826531	0.0282934	0.0556254	Not significant	0.706723
Cartilage acidic protein 1	CRTAC1	Q9NQ79	1.26819	0.788526	0.00321515	0.00943578	Not significant	0.705882
von Willebrand factor	VWF	P04275	1.47139	0.679631	0.000902173	0.00332164	Not significant	0.705042
Ribonuclease 4	RNASE4	P34096	1.3089	0.764002	0.00218384	0.0067004	Not significant	0.705042
Obscurin	OBSCN	Q5VST9	1.29654	0.771282	0.0015552	0.0050795	Not significant	0.703361
Pleckstrin homology domain-containing family A member 7	PLEKHA7	Q6IQ23	2.3034	0.43414	0.0041664	0.0114013	Not significant	0.70084
Cyclin-L1	CCNL1	Q9UK58	1.6727	0.597836	0.00136697	0.00469172	Significantly higher in PDAC	0.69916
Kinesin-like protein KIF7	KIF7	Q2M1P5	1.41465	0.706887	0.00483716	0.0130603	Not significant	0.695798
Actin_ alpha skeletal muscle	ACTA1	P68133	1.24969	0.800197	0.016365	0.0366177	Not significant	0.693277
Probable ubiquitin carboxyl-terminal hydrolase FAF-X	USP9X	Q93008	1.25678	0.795686	0.00379841	0.0107577	Not significant	0.693277
Immunoglobulin heavy constant mu	IGHM	P01871	1.56252	0.639994	0.00359362	0.0103221	Not significant	0.692437
Endophilin-A2	SH3GL1	Q99961	1.23148	0.812032	0.113733	0.174477	Not significant	0.689916
Alpha-1B-glycoprotein	A1BG	P04217	1.13515	0.88094	0.00943599	0.0230215	Not significant	0.687395
Complement component C7	C7	P10643	1.20299	0.83126	0.00654848	0.0167857	Not significant	0.685714
Kinesin-like protein KIF20B	KIF20B	Q96Q89	1.30733	0.764917	0.0186022	0.0398619	Not significant	0.685294
Haptoglobin	HP	P00738	1.6209	0.616943	0.00343912	0.0099489	Significantly higher in PDAC	0.684034
Extracellular matrix protein 1	ECM1	Q16610	1.25798	0.794927	0.00490517	0.0131563	Not significant	0.683193
C4b-binding protein alpha chain	C4BPA	P04003	1.13438	0.881538	0.0112954	0.0265968	Not significant	0.678151
Centlein	CNTLN	Q9NXG0	1.18922	0.840884	0.0493316	0.0876286	Not significant	0.677311
Complement factor H-related protein 2	CFHR2	P36980	1.22519	0.816201	0.0141536	0.0322035	Not significant	0.67479
Complement factor H	CFH	P08603	1.11352	0.89805	0.0179853	0.0389522	Not significant	0.673109
Thrombospondin-2	THBS2	P35442	1.48828	0.671917	0.00308054	0.00917366	Not significant	0.671429
Fibulin-1	FBLN1	P23142	1.21278	0.824551	0.0917224	0.146828	Not significant	0.668908
Cathepsin D	CTSD	P07339	1.42659	0.700972	0.0148955	0.0335148	Not significant	0.668908
Endoplasmic reticulum chaperone BiP	HSPA5	P11021	1.28052	0.780931	0.0498175	0.0881053	Not significant	0.668067
Centromere protein F	CENPF	P49454	1.21871	0.820539	0.010156	0.0246298	Not significant	0.665546
Endoplasmic reticulum aminopeptidase 1	ERAP1	Q9NZ08	1.16341	0.859543	0.0188727	0.0402287	Not significant	0.665546
Complement C1s subcomponent	C1S	P09871	1.13215	0.883273	0.0451208	0.0812174	Not significant	0.664706
Retinoic acid receptor responder protein 2	RARRES2	Q99969	1.23564	0.809295	0.0415723	0.0755012	Not significant	0.663025
cAMP-dependent protein kinase inhibitor alpha	PKIA	P61925	1.59674	0.626274	0.0241389	0.0491269	Not significant	0.662185
Ceruloplasmin	CP	P00450	1.14815	0.870965	0.0314271	0.0611922	Not significant	0.662185
Beta-2-microglobulin	B2M	P61769	1.23777	0.807905	0.0578441	0.100978	Not significant	0.659664
Zinc finger HIT domain-containing protein 2	ZNHIT2	Q9UHR6	1.20031	0.833115	0.0175765	0.0382714	Not significant	0.659664
Noelin	OLFM1	Q99784	1.34016	0.746181	0.0120118	0.0279585	Not significant	0.654622
N-terminal EF-hand calcium-binding protein 2	NECAB2	Q7Z6G3	1.15776	0.863739	0.0195268	0.0411893	Not significant	0.652521
Multimerin-1	MMRN1	Q13201	1.34631	0.74277	0.0185399	0.0398619	Not significant	0.652101
Hyaluronan-binding protein 2	HABP2	Q14520	1.12624	0.887912	0.0229933	0.0472704	Not significant	0.651261
Proprotein convertase subtilisin/kexin type 9	PCSK9	Q8NBP7	1.72208	0.580694	0.0337721	0.0645175	Not significant	0.65042
Serum amyloid A-4 protein	SAA4	P35542	1.26421	0.791007	0.037978	0.0708806	Not significant	0.65042
Cytochrome b-245 light chain	CYBA	P13498	1.1418	0.875811	0.0167857	0.0373529	Not significant	0.648739
WASH complex subunit 4	WASHC4	Q2M389	1.32879	0.752563	0.00767961	0.0193183	Not significant	0.646218
Fibronectin type III and SPRY domain-containing protein 1	FSD1	Q9BTV5	1.13013	0.884857	0.0573288	0.100511	Not significant	0.646218
AF4/FMR2 family member 4	AFF4	Q9UHB7	1.2598	0.793778	0.0899744	0.144602	Not significant	0.646218
Bisphosphoglycerate mutase	BPGM	P07738	1.64729	0.607058	0.0104318	0.0249992	Not significant	0.643697
Secreted phosphoprotein 24	SPP2	Q13103	1.20464	0.830125	0.0765773	0.126587	Not significant	0.643697
Apolipoprotein E	APOE	P02649	1.26384	0.791241	0.0170764	0.037792	Not significant	0.643697
Carboxypeptidase N catalytic chain	CPN1	P15169	1.13623	0.880103	0.0270282	0.0538341	Not significant	0.642857
Coagulation factor IX	F9	P00740	1.11048	0.900511	0.234138	0.317143	Not significant	0.641176
Intercellular adhesion molecule 1	ICAM1	P05362	1.23718	0.808289	0.0205704	0.0431659	Not significant	0.640336
Peptidase inhibitor 16	PI16	Q6UXB8	1.14913	0.870222	0.0764281	0.126587	Not significant	0.637815
Platelet basic protein	PPBP	P02775	1.17581	0.850477	0.0361709	0.0681358	Not significant	0.636134
Pregnancy zone protein	PZP	P20742	1.15046	0.869217	0.157007	0.227913	Not significant	0.635294
Keratin_ type II cytoskeletal 5	KRT5	P13647	1.17458	0.85137	0.0207806	0.0433822	Not significant	0.634454
L-lactate dehydrogenase B chain	LDHB	P07195	1.23943	0.806822	0.0271164	0.0538341	Not significant	0.634454
Pantetheinase	VNN1	O95497	1.22664	0.815236	0.105848	0.166804	Not significant	0.633613
Cystatin-C	CST3	P01034	1.23413	0.810284	0.0221701	0.0458107	Not significant	0.632773
Complement C1q subcomponent subunit B	C1QB	P02746	1.07819	0.927484	0.22937	0.312778	Not significant	0.632773
Complement component C8 gamma chain	C8G	P07360	1.10971	0.901139	0.139078	0.208617	Not significant	0.629412
Dopamine beta-hydroxylase	DBH	P09172	1.10385	0.905923	0.197373	0.276595	Not significant	0.628571
Sex hormone-binding globulin	SHBG	P04278	1.30738	0.764888	0.0344585	0.0653197	Not significant	0.62521
Fibrinogen alpha chain	FGA	P02671	1.42603	0.70125	0.0431319	0.077984	Not significant	0.62521
Tripartite motif-containing protein 42	TRIM42	Q8IWZ5	1.24428	0.803678	0.0736765	0.123302	Not significant	0.62521
Complement C1q subcomponent subunit C	C1QC	P02747	1.1195	0.893254	0.0396006	0.0722444	Not significant	0.621008
Clusterin	CLU	P10909	1.06399	0.939858	0.185161	0.263123	Not significant	0.621008
Indoleamine 2_3-dioxygenase 1	IDO1	P14902	1.08044	0.925551	0.166928	0.241449	Not significant	0.620168
Lactotransferrin	LTF	P02788	1.20257	0.831555	0.0524285	0.0923198	Not significant	0.617647
Insulin-like growth factor II	IGF2	P01344	1.25516	0.796712	0.06445	0.111548	Not significant	0.615966
Complement C1r subcomponent-like protein	C1RL	Q9NZP8	1.08973	0.917658	0.0810801	0.132409	Not significant	0.615966
Complement C2	C2	P06681	1.10883	0.901853	0.150045	0.220592	Not significant	0.615966
Glutathione peroxidase 3	GPX3	P22352	1.13136	0.883889	0.106571	0.167291	Not significant	0.615126
Neutrophil gelatinase-associated lipocalin	LCN2	P80188	1.59857	0.625557	0.0288087	0.0563648	Not significant	0.607563
Neuron navigator 2	NAV2	Q8IVL1	1.29173	0.774157	0.0957779	0.152118	Not significant	0.605042
Catalase	CAT	P04040	1.28787	0.776476	0.132406	0.200091	Not significant	0.605042
Keratin_ type II cytoskeletal 7	KRT7	P08729	1.13038	0.884662	0.110155	0.171587	Not significant	0.605042
Apolipoprotein C-I	APOC1	P02654	1.17666	0.849862	0.0821307	0.133011	Not significant	0.602521
Dermcidin	DCD	P81605	1.58222	0.632023	0.0821037	0.133011	Not significant	0.598319
SPARC	SPARC	P09486	1.14199	0.875668	0.266864	0.349774	Not significant	0.598319
CD44 antigen	CD44	P16070	1.09529	0.913004	0.17865	0.255665	Not significant	0.594118
Metalloproteinase inhibitor 1	TIMP1	P01033	1.0799	0.926014	0.19418	0.274017	Not significant	0.593277
Tenascin-X	TNXB	P22105	1.10763	0.902829	0.22462	0.309426	Not significant	0.591597
P2Y purinoceptor 12	P2RY12	Q9H244	1.13596	0.880315	0.111083	0.171712	Not significant	0.589916
Afamin	AFM	P43652	1.13958	0.877518	0.0648572	0.111775	Not significant	0.587395
Ficolin-2	FCN2	Q15485	1.14461	0.873658	0.205694	0.285294	Not significant	0.586555
Insulin-like growth factor-binding protein 4	IGFBP4	P22692	0.980701	1.01968	0.894374	0.932045	Not significant	0.584034
Heat shock cognate 71 kDa protein	HSPA8	P11142	1.21953	0.819986	0.612007	0.708786	Not significant	0.583193
Complement C1q subcomponent subunit A	C1QA	P02745	1.06334	0.940433	0.427416	0.524556	Not significant	0.582353
Myosin-14	MYH14	Q7Z406	1.07799	0.927651	0.261768	0.346458	Not significant	0.579832
FYVE_ RhoGEF and PH domain-containing protein 3	FGD3	Q5JSP0	1.14623	0.872426	0.263378	0.347453	Not significant	0.579832
Antithrombin-III	SERPINC1	P01008	1.08034	0.925634	0.229071	0.312778	Not significant	0.578992
L-lactate dehydrogenase A-like 6A	LDHAL6A	Q6ZMR3	1.14482	0.873497	0.255723	0.339566	Not significant	0.578992
Myosin-10	MYH10	P35580	1.06616	0.937944	0.340852	0.428712	Not significant	0.578151
S phase cyclin A-associated protein in the endoplasmic reticulum	SCAPER	Q9BY12	1.08894	0.918328	0.376354	0.470442	Not significant	0.578151
Sulfhydryl oxidase 1	QSOX1	O00391	1.04919	0.953119	0.270416	0.353286	Not significant	0.573109
Immunoglobulin heavy constant gamma 3	IGHG3	P01860	1.21742	0.82141	0.142845	0.213477	Not significant	0.570588
Myosin regulatory light chain 12B	MYL12B	O14950	1.07741	0.928148	0.378091	0.47116	Not significant	0.570588
Peripherin-2	PRPH2	P23942	1.02968	0.971177	0.79148	0.857084	Not significant	0.570588
Phosphopantothenate--cysteine ligase	PPCS	Q9HAB8	1.07719	0.928343	0.176549	0.253555	Not significant	0.569748
Complement factor D	CFD	P00746	1.05974	0.94363	0.254051	0.338456	Not significant	0.563866
Immunoglobulin kappa variable 1-5	IGKV1-5	P01602	1.18469	0.844103	0.200787	0.279446	Not significant	0.563025
Interleukin-1 receptor-associated kinase 1-binding protein 1	IRAK1BP1	Q5VVH5	1.35006	0.740707	0.182871	0.260785	Not significant	0.560504
Titin	TTN	Q8WZ42	1.10966	0.901174	0.335517	0.424638	Not significant	0.560504
Complement factor I	CFI	P05156	1.00347	0.996539	0.958156	0.974285	Not significant	0.559664
FYVE_ RhoGEF and PH domain-containing protein 6	FGD6	Q6ZV73	1.04968	0.95267	0.542016	0.63999	Not significant	0.557143
Platelet glycoprotein Ib alpha chain	GP1BA	P07359	1.04475	0.95717	0.543733	0.640151	Not significant	0.553782
Protein Z-dependent protease inhibitor	SERPINA10	Q9UK55	1.01659	0.983681	0.789073	0.856769	Not significant	0.552941
Peptidyl-prolyl cis-trans isomerase A	PPIA	P62937	1.15294	0.867348	0.639308	0.735568	Not significant	0.54958
Immunoglobulin J chain	JCHAIN	P01591	1.26113	0.79294	0.228864	0.312778	Not significant	0.547059
Coagulation factor XII	F12	P00748	1.03669	0.964607	0.599118	0.697249	Not significant	0.544538
Corticosteroid-binding globulin	SERPINA6	P08185	1.01112	0.989004	0.867759	0.910473	Not significant	0.543697
Phospholipid transfer protein	PLTP	P55058	1.05501	0.947862	0.690681	0.777756	Not significant	0.542857
Beta-actin-like protein 2	ACTBL2	Q562R1	1.005	0.995021	0.954173	0.974285	Not significant	0.542857
Heparin cofactor 2	SERPIND1	P05546	1.01672	0.983558	0.802447	0.866643	Not significant	0.540336
Regenerating islet-derived protein 3-alpha	REG3A	Q06141	1.2144	0.823449	0.54075	0.63999	Not significant	0.538655
Vitronectin	VTN	P04004	1.03525	0.965955	0.53008	0.629567	Not significant	0.535294
C4b-binding protein beta chain	C4BPB	P20851	1.00978	0.990315	0.853582	0.907351	Not significant	0.533613
Calcium-binding protein 7	CABP7	Q86V35	1.06059	0.942871	0.819161	0.878033	Not significant	0.531092
CD5 antigen-like	CD5L	O43866	1.13412	0.881739	0.308674	0.395611	Not significant	0.527731
Glial fibrillary acidic protein	GFAP	P14136	1.02487	0.975731	0.780409	0.856314	Not significant	0.52521
Complement C1r subcomponent	C1R	P00736	1.0101	0.989999	0.850056	0.90598	Not significant	0.52521
Leucine zipper protein 2	LUZP2	Q86TE4	1.09289	0.915007	0.459393	0.553733	Not significant	0.52437
Melanotransferrin	MELTF	P08582	1.00973	0.990363	0.966918	0.975184	Not significant	0.523529
Fetuin-B	FETUB	Q9UGM5	0.998594	1.00141	0.986637	0.986637	Not significant	0.523529
Procollagen C-endopeptidase enhancer 1	PCOLCE	Q15113	1.03609	0.965166	0.69518	0.777756	Not significant	0.521849
Complement C4-A	C4A	P0C0L4	1.01105	0.989071	0.85966	0.90904	Not significant	0.520168
Complement C4-B	C4B	P0C0L5	1.01105	0.989071	0.85966	0.90904	Not significant	0.520168
Kallistatin	SERPINA4	P29622	0.997685	1.00232	0.956966	0.974285	Not significant	0.514286
Haptoglobin-related protein	HPR	P00739	1.00333	0.996684	0.973862	0.978695	Not significant	0.508403
Endoplasmin	HSP90B1	P14625	1.02006	0.980332	0.688979	0.777756	Not significant	0.507563
14-3-3 protein zeta/delta	YWHAZ	P63104	0.981501	1.01885	0.841066	0.898765	Not significant	0.507563
Endothelial protein C receptor	PROCR	Q9UNN8	1.04878	0.953485	0.683877	0.775826	Not significant	0.506723
Actin_ cytoplasmic 1	ACTB	P60709	0.97802	1.02247	0.787418	0.856769	Not significant	0.505882
Triosephosphate isomerase	TPI1	P60174	1.29232	0.773799	0.435288	0.530999	Not significant	0.505042
Keratin_ type I cytoskeletal 15	KRT15	P19012	0.993926	1.00611	0.953279	0.974285	Not significant	0.504202
Superoxide dismutase [Cu-Zn]	SOD1	P00441	1.0135	0.986679	0.96796	0.975184	Not significant	0.504202
Interleukin-33	IL33	O95760	0.975372	1.02525	0.777792	0.855994	Not significant	0.50084
Complement component C6	C6	P13671	0.996345	1.00367	0.945294	0.974285	Not significant	0.50084
Protein FAM186A	FAM186A	A6NE01	0.986548	1.01364	0.895224	0.932045	Not significant	0.495798
Plasma protease C1 inhibitor	SERPING1	P05155	0.980493	1.0199	0.742231	0.822723	Not significant	0.494958
Cytochrome b-c1 complex subunit 2_ mitochondrial	UQCRC2	P22695	1.00908	0.990999	0.939358	0.972992	Not significant	0.491597
Coagulation factor XIII B chain	F13B	P05160	0.98449	1.01575	0.784437	0.856326	Not significant	0.490756
Immunoglobulin heavy constant alpha 1	IGHA1	P01876	1.0508	0.951657	0.865745	0.910473	Not significant	0.489076
Sorting nexin-6	SNX6	Q9UNH7	1.6166	0.618584	0.250249	0.335155	Not significant	0.489076
Immunoglobulin heavy constant alpha 2	IGHA2	P01877	0.980691	1.01969	0.950981	0.974285	Not significant	0.486555
Alpha-1-antichymotrypsin	SERPINA3	P01011	0.960974	1.04061	0.492939	0.590652	Not significant	0.485714
Inter-alpha-trypsin inhibitor heavy chain H2	ITIH2	P19823	0.948896	1.05386	0.446631	0.541573	Not significant	0.484874
Alpha-2-macroglobulin	A2M	P01023	0.954564	1.0476	0.650802	0.742464	Not significant	0.484034
Immunoglobulin heavy constant gamma 4	IGHG4	P01861	1.08147	0.924666	0.387123	0.480936	Not significant	0.484034
Zinc finger FYVE domain-containing protein 21	ZFYVE21	Q9BQ24	0.955256	1.04684	0.818008	0.878033	Not significant	0.483193
N-acetylmuramoyl-L-alanine amidase	PGLYRP2	Q96PD5	0.970125	1.03079	0.648877	0.742359	Not significant	0.483193
ADP-ribosyl cyclase/cyclic ADP-ribose hydrolase 2	BST1	Q10588	0.970944	1.02993	0.767326	0.846776	Not significant	0.483193
Neural cell adhesion molecule 1	NCAM1	P13591	0.995548	1.00447	0.959851	0.974285	Not significant	0.479832
Mannose-binding protein C	MBL2	P11226	0.935338	1.06913	0.390953	0.484208	Not significant	0.478992
Mannosyl-oligosaccharide 1_2-alpha-mannosidase IA	MAN1A1	P33908	1.02703	0.973686	0.726638	0.810711	Not significant	0.477311
Thyroxine-binding globulin	SERPINA7	P05543	0.980975	1.01939	0.743498	0.822723	Not significant	0.47479
Malate dehydrogenase_ cytoplasmic	MDH1	P40925	0.99346	1.00658	0.980636	0.983063	Not significant	0.472269
General transcription factor IIF subunit 1	GTF2F1	P35269	0.959786	1.0419	0.782312	0.856314	Not significant	0.469748
Properdin	CFP	P27918	0.992896	1.00715	0.916904	0.95217	Not significant	0.469748
Vitamin K-dependent protein S	PROS1	P07225	0.942578	1.06092	0.295625	0.3813	Not significant	0.468067
Immunoglobulin heavy variable 2-70D	IGHV2-70D	A0A0C4DH43	0.837088	1.19462	0.502884	0.60079	Not significant	0.467227
Ubiquitin conjugation factor E4 B	UBE4B	O95155	1.02156	0.978892	0.874478	0.915151	Not significant	0.466387
Protein AMBP	AMBP	P02760	0.978478	1.022	0.644644	0.739606	Not significant	0.465546
Beta-2-glycoprotein 1	APOH	P02749	0.989116	1.011	0.819498	0.878033	Not significant	0.464706
Protein shortage in chiasmata 1 ortholog	SHOC1	Q5VXU9	0.920911	1.08588	0.528267	0.62926	Not significant	0.463866
Inter-alpha-trypsin inhibitor heavy chain H1	ITIH1	P19827	0.954233	1.04796	0.37455	0.469637	Not significant	0.462185
Myosin light chain kinase_ smooth muscle	MYLK	Q15746	0.888787	1.12513	0.281712	0.365684	Not significant	0.459664
Vitamin K-dependent protein Z	PROZ	P22891	0.953594	1.04866	0.597327	0.697169	Not significant	0.459664
Histone H4	H4C1	P62805	0.932631	1.07224	0.437569	0.532178	Not significant	0.458824
Vascular cell adhesion protein 1	VCAM1	P19320	0.95989	1.04179	0.652856	0.742715	Not significant	0.456303
TBC1 domain family member 2A	TBC1D2	Q9BYX2	0.851106	1.17494	0.188648	0.267141	Not significant	0.455462
B-cell receptor-associated protein 29	BCAP29	Q9UHQ4	0.921093	1.08567	0.572103	0.669658	Not significant	0.455462
Phosphatidylcholine-sterol acyltransferase	LCAT	P04180	0.792265	1.2622	0.138126	0.20796	Not significant	0.452941
Galectin-3-binding protein	LGALS3BP	Q08380	0.93604	1.06833	0.612531	0.708786	Not significant	0.452941
IgGFc-binding protein	FCGBP	Q9Y6R7	0.914232	1.09381	0.310974	0.397301	Not significant	0.451261
Insulin-like growth factor I	IGF1	P05019	0.937137	1.06708	0.732872	0.81542	Not significant	0.451261
Mannan-binding lectin serine protease 1	MASP1	P48740	0.859762	1.16311	0.195837	0.275395	Not significant	0.448739
Plasma kallikrein	KLKB1	P03952	0.951835	1.0506	0.426693	0.524556	Not significant	0.447899
Fructose-bisphosphate aldolase A	ALDOA	P04075	0.967082	1.03404	0.69269	0.777756	Not significant	0.443697
Aminoacylase-1	ACY1	Q03154	0.726859	1.37578	0.26604	0.349774	Not significant	0.442017
Xaa-Pro dipeptidase	PEPD	P12955	1.09239	0.91542	0.621083	0.716634	Not significant	0.441176
Cadherin-13	CDH13	P55290	0.957956	1.04389	0.560325	0.657773	Not significant	0.438655
Prothrombin	F2	P00734	0.943287	1.06012	0.247897	0.333549	Not significant	0.436134
PTB domain-containing engulfment adapter protein 1	GULP1	Q9UBP9	0.995376	1.00465	0.956207	0.974285	Not significant	0.436134
Plastin-3	PLS3	P13797	0.787403	1.27	0.147395	0.218663	Not significant	0.435294
Immunoglobulin kappa variable 4-1	IGKV4-1	P06312	0.802216	1.24655	0.330784	0.419961	Not significant	0.434454
Electron transfer flavoprotein beta subunit lysine methyltransferase	ETFBKMT	Q8IXQ9	0.680853	1.46875	0.240296	0.3244	Not significant	0.431092
Immunoglobulin heavy constant delta	IGHD	P01880	0.688952	1.45148	0.305947	0.393361	Not significant	0.430252
Ankyrin repeat domain-containing protein 18B	ANKRD18B	A2A2Z9	0.927438	1.07824	0.324691	0.413522	Not significant	0.430252
Polycomb protein SUZ12	SUZ12	Q15022	0.949635	1.05304	0.451616	0.545984	Not significant	0.42521
Carboxypeptidase N subunit 2	CPN2	P22792	0.943264	1.06015	0.271551	0.353627	Not significant	0.42521
Complement C5	C5	P01031	0.901406	1.10938	0.151942	0.222153	Not significant	0.421849
Nesprin-1	SYNE1	Q8NF91	0.839834	1.19071	0.110703	0.171712	Not significant	0.421849
Immunoglobulin lambda constant 2	IGLC2	P0DOY2	0.810758	1.23341	0.395628	0.488505	Not significant	0.418487
Transthyretin	TTR	P02766	0.915716	1.09204	0.250746	0.335155	Not significant	0.415966
Low affinity immunoglobulin gamma Fc region receptor III-A	FCGR3A	P08637	0.695117	1.43861	0.130796	0.198399	Not significant	0.414286
Apolipoprotein C-III	APOC3	P02656	0.932446	1.07245	0.337215	0.425458	Not significant	0.411765
Inter-alpha-trypsin inhibitor heavy chain H4	ITIH4	Q14624	0.923895	1.08237	0.217078	0.300056	Not significant	0.407563
GRIP and coiled-coil domain-containing protein 2	GCC2	Q8IWJ2	0.780916	1.28055	0.154494	0.225072	Not significant	0.406723
Immunoglobulin heavy variable 6-1	IGHV6-1	A0A0B4J1U7	0.81989	1.21968	0.0667213	0.113538	Not significant	0.405882
Cathelicidin antimicrobial peptide	CAMP	P49913	0.775095	1.29016	0.150329	0.220592	Not significant	0.405042
Retinol dehydrogenase 10	RDH10	Q8IZV5	0.703871	1.42071	0.0261797	0.052489	Not significant	0.40084
Platelet-activating factor acetylhydrolase	PLA2G7	Q13093	0.794969	1.25791	0.129063	0.196505	Not significant	0.39916
72 kDa type IV collagenase	MMP2	P08253	0.89283	1.12003	0.470474	0.565407	Not significant	0.397479
Pigment epithelium-derived factor	SERPINF1	P36955	0.89686	1.115	0.109149	0.170678	Not significant	0.392437
Aminopeptidase N	ANPEP	P15144	0.712234	1.40403	0.1439	0.214263	Not significant	0.392437
Dedicator of cytokinesis protein 10	DOCK10	Q96BY6	0.73067	1.36861	0.172754	0.248988	Not significant	0.385714
Coagulation factor X	F10	P00742	0.917266	1.0902	0.068381	0.115393	Not significant	0.384034
Platelet glycoprotein V	GP5	P40197	0.856413	1.16766	0.124107	0.189673	Not significant	0.380672
Apolipoprotein C-II	APOC2	P02655	0.838117	1.19315	0.149666	0.220592	Not significant	0.380672
Matrix metalloproteinase-19	MMP19	Q99542	0.805011	1.24222	0.0681964	0.115393	Not significant	0.379832
Kinesin-like protein KIF3A	KIF3A	Q9Y496	0.825926	1.21076	0.231393	0.314477	Not significant	0.379832
WD repeat-containing protein 49	WDR49	Q8IV35	0.822271	1.21614	0.102452	0.162082	Not significant	0.378151
Peroxiredoxin-2	PRDX2	P32119	0.664814	1.50418	0.0824343	0.133011	Not significant	0.377311
Zinc finger protein basonuclin-2	BNC2	Q6ZN30	0.809905	1.23471	0.0320341	0.0620756	Not significant	0.37563
Thrombospondin-3	THBS3	P49746	0.771487	1.2962	0.0253674	0.0513689	Not significant	0.37395
Zinc-alpha-2-glycoprotein	AZGP1	P25311	0.848318	1.1788	0.032575	0.0628232	Not significant	0.371429
Carbonic anhydrase 1	CA1	P00915	0.679313	1.47208	0.0658452	0.112997	Not significant	0.370588
Apolipoprotein(a)	LPA	P08519	0.6668	1.4997	0.0456657	0.0818346	Not significant	0.368908
Immunoglobulin heavy variable 4-39	IGHV4-39	P01824	0.858944	1.16422	0.0740037	0.12334	Not significant	0.368908
Probable ATP-dependent RNA helicase DHX40	DHX40	Q8IX18	0.856008	1.16821	0.0794703	0.130306	Not significant	0.368908
Serum amyloid P-component	APCS	P02743	0.884389	1.13072	0.0666667	0.113538	Not significant	0.368067
Apolipoprotein C-IV	APOC4	P55056	0.775702	1.28916	0.0464088	0.0827999	Not significant	0.366387
Apolipoprotein F	APOF	Q13790	0.762414	1.31162	0.073102	0.122848	Not significant	0.365546
Bromodomain adjacent to zinc finger domain protein 2B	BAZ2B	Q9UIF8	0.73986	1.35161	0.0943661	0.150466	Not significant	0.363866
Insulin-like growth factor-binding protein complex acid labile subunit	IGFALS	P35858	0.8042	1.24347	0.0145786	0.0329851	Not significant	0.363866
Alpha-2-antiplasmin	SERPINF2	P08697	0.870458	1.14882	0.0281149	0.0555441	Not significant	0.363025
Vitamin K-dependent protein C	PROC	P04070	0.78361	1.27615	0.0103319	0.0249074	Not significant	0.362185
Apolipoprotein A-II	APOA2	P02652	0.723632	1.38192	0.0391425	0.0720578	Not significant	0.360504
Mitochondrial 2-oxoglutarate/malate carrier protein	SLC25A11	Q02978	0.872537	1.14608	0.0345146	0.0653197	Not significant	0.357143
Ficolin-3	FCN3	O75636	0.853325	1.17189	0.0394882	0.0722444	Not significant	0.354622
Dynein axonemal heavy chain 3	DNAH3	Q8TD57	0.769718	1.29918	0.00885494	0.0218674	Not significant	0.353782
Immunoglobulin kappa variable 2D-29	IGKV2D-29	A0A075B6S2	0.676576	1.47803	0.00731938	0.0186437	Not significant	0.353782
Keratin_ type I cytoskeletal 13	KRT13	P13646	0.798726	1.25199	0.0387294	0.0716229	Not significant	0.352101
Fumarylacetoacetase	FAH	P16930	0.843133	1.18605	0.200153	0.279446	Not significant	0.346218
Interleukin-1 receptor accessory protein	IL1RAP	Q9NPH3	0.634689	1.57558	0.00507226	0.0135149	Not significant	0.345378
Hemopexin	HPX	P02790	0.846297	1.18162	0.0173551	0.0379936	Not significant	0.345378
Protein S100-A8	S100A8	P05109	0.88571	1.12904	0.113028	0.174055	Not significant	0.343697
Immunoglobulin kappa constant	IGKC	P01834	0.641175	1.55964	0.0365001	0.0684376	Not significant	0.342857
Apolipoprotein D	APOD	P05090	0.835005	1.1976	0.0621057	0.107952	Not significant	0.339496
Histidine-rich glycoprotein	HRG	P04196	0.794905	1.25801	0.00533246	0.0141153	Not significant	0.338655
Immunoglobulin lambda-like polypeptide 5	IGLL5	B9A064	0.627798	1.59287	0.0260502	0.052489	Not significant	0.337815
Beta-Ala-His dipeptidase	CNDP1	Q96KN2	0.741676	1.3483	0.00413563	0.0113941	Not significant	0.336134
Immunoglobulin heavy constant gamma 1	IGHG1	P01857	0.823842	1.21383	0.0131518	0.0302642	Not significant	0.334454
Glycosyl-phosphatidylinositol-anchored molecule-like protein	GML	Q99445	0.794258	1.25904	0.0171772	0.0378086	Not significant	0.333613
Immunoglobulin heavy variable 5-51	IGHV5-51	A0A0C4DH38	0.773946	1.29208	0.0385106	0.071545	Not significant	0.331933
Carboxypeptidase B2	CPB2	Q96IY4	0.875866	1.14173	0.0118988	0.0278555	Not significant	0.331092
Focadhesin	FOCAD	Q5VW36	0.555195	1.80117	0.00548509	0.0144251	Not significant	0.330252
Intercellular adhesion molecule 2	ICAM2	P13598	0.70143	1.42566	0.00388874	0.0108617	Not significant	0.328571
Alpha-enolase	ENO1	P06733	0.746422	1.33972	0.00385548	0.0108435	Not significant	0.326891
Retinol-binding protein 4	RBP4	P02753	0.770308	1.29818	0.00406849	0.0112859	Not significant	0.32605
Dual specificity protein kinase TTK	TTK	P33981	0.74937	1.33445	0.00419988	0.0114158	Not significant	0.321849
Apolipoprotein M	APOM	O95445	0.74561	1.34118	0.010777	0.0255986	Not significant	0.320168
Collectin-11	COLEC11	Q9BWP8	0.674222	1.48319	0.0128006	0.0296242	Not significant	0.315966
Keratin_ type I cytoskeletal 20	KRT20	P35900	0.793602	1.26008	0.0189721	0.0402288	Not significant	0.312605
Multiple inositol polyphosphate phosphatase 1	MINPP1	Q9UNW1	0.771017	1.29699	0.00153093	0.00505904	Not significant	0.305882
L-lactate dehydrogenase A chain	LDHA	P00338	0.621716	1.60845	0.0330517	0.0634405	Not significant	0.305042
Interferon regulatory factor 7	IRF7	Q92985	0.882512	1.13313	0.0210488	0.0437167	Not significant	0.302521
Cartilage oligomeric matrix protein	COMP	P49747	0.634367	1.57637	0.00252498	0.00757493	Not significant	0.297479
Apolipoprotein B-100	APOB	P04114	0.8401	1.19033	0.00784967	0.0196242	Not significant	0.297479
L-selectin	SELL	P14151	0.745054	1.34218	0.00189367	0.00599169	Not significant	0.294958
Neurofibromin	NF1	P21359	0.782879	1.27734	0.00231452	0.00704797	Not significant	0.294958
Immunoglobulin heavy variable 5-10-1	IGHV5-10-1	A0A0J9YXX1	0.770301	1.29819	0.00899077	0.0220683	Not significant	0.294118
Attractin	ATRN	O75882	0.697588	1.43351	0.00119185	0.00416121	Not significant	0.287395
Probable ubiquitin carboxyl-terminal hydrolase FAF-Y	USP9Y	O00507	0.490826	2.03738	0.00216284	0.00668665	Not significant	0.284034
Plasminogen	PLG	P00747	0.839645	1.19098	0.000977645	0.00353523	Not significant	0.283193
Phosphatidylinositol-glycan-specific phospholipase D	GPLD1	P80108	0.769435	1.29966	0.00214167	0.00667214	Not significant	0.283193
Keratin_ type II cytoskeletal 8	KRT8	P05787	0.512758	1.95024	0.000152147	0.000742402	Not significant	0.283193
Kinesin-like protein KIF6	KIF6	Q6ZMV9	0.764457	1.30812	0.00102401	0.00367014	Not significant	0.278151
Apolipoprotein A-IV	APOA4	P06727	0.623776	1.60314	0.000327571	0.00144202	Not significant	0.27563
Centromere-associated protein E	CENPE	Q02224	0.765599	1.30617	0.000266726	0.00118708	Not significant	0.27479
Lymphatic vessel endothelial hyaluronic acid receptor 1	LYVE1	Q9Y5Y7	0.740471	1.35049	0.000660098	0.00254609	Not significant	0.273109
Progesterone-induced-blocking factor 1	PIBF1	Q8WXW3	0.783075	1.27702	0.000403034	0.00170481	Not significant	0.272269
Plasma serine protease inhibitor	SERPINA5	P05154	0.813245	1.22964	0.000580909	0.00230655	Not significant	0.269748
Prenylcysteine oxidase 1	PCYOX1	Q9UHG3	0.696226	1.43631	0.00174269	0.00555741	Not significant	0.269748
Protein AHNAK2	AHNAK2	Q8IVF2	0.618842	1.61592	0.00150619	0.00504137	Not significant	0.264706
Lysozyme C	LYZ	P61626	0.732155	1.36583	0.000691086	0.00264047	Not significant	0.264706
Fibronectin	FN1	P02751	0.761498	1.3132	0.000239076	0.00108793	Not significant	0.259664
UV excision repair protein RAD23 homolog A	RAD23A	P54725	0.376108	2.65881	0.00140473	0.00476008	Not significant	0.259664
Serine/threonine-protein phosphatase 4 regulatory subunit 4	PPP4R4	Q6NUP7	0.722999	1.38313	0.000595444	0.00234131	Not significant	0.258824
Angiotensinogen	AGT	P01019	0.756278	1.32227	0.000939323	0.00342726	Not significant	0.258824
Glyceraldehyde-3-phosphate dehydrogenase	GAPDH	P04406	0.595868	1.67822	0.00141039	0.00476008	Not significant	0.258824
Neuropilin-1	NRP1	O14786	0.588137	1.70028	0.000392208	0.00168983	Not significant	0.251261
Fructose-bisphosphate aldolase B	ALDOB	P05062	0.674825	1.48187	0.000130686	0.00065343	Not significant	0.247059
Iron-sulfur cluster co-chaperone protein HscB	HSCB	Q8IWL3	0.656975	1.52213	0.000404103	0.00170481	Not significant	0.246218
Serum paraoxonase/arylesterase 1	PON1	P27169	0.529119	1.88993	0.000120613	0.000618335	Not significant	0.238655
Transmembrane protein 245	TMEM245	Q9H330	0.667191	1.49882	0.000464187	0.00188471	Not significant	0.238655
Putative uncharacterized protein FLJ45825	FLJ45825	Q6ZS52	0.351191	2.84745	3.1643e-05	0.000200241	Not significant	0.237815
NADH dehydrogenase [ubiquinone] 1 alpha subcomplex assembly factor 2	NDUFAF2	Q8N183	0.476252	2.09973	7.44387e-05	0.000412982	Not significant	0.232773
Insulin-like growth factor-binding protein 3	IGFBP3	P17936	0.614543	1.62722	2.20443e-05	0.000143999	Not significant	0.231092
Serotransferrin	TF	P02787	0.46511	2.15003	3.29571e-05	0.000205348	Not significant	0.227731
Methanethiol oxidase	SELENBP1	Q13228	0.392808	2.54577	0.000191996	0.000904169	Not significant	0.22521
Lumican	LUM	P51884	0.673923	1.48385	0.000204029	0.000949789	Not significant	0.219328
Vitamin D-binding protein	GC	P02774	0.818045	1.22243	1.40004e-05	9.77613e-05	Not significant	0.216807
Keratin_ type I cytoskeletal 28	KRT28	Q7Z3Y7	0.464006	2.15514	1.56339e-05	0.000107318	Not significant	0.216807
Cadherin-5	CDH5	P33151	0.524409	1.90691	3.47657e-05	0.000213144	Not significant	0.216807
Carbonic anhydrase 2	CA2	P00918	0.358839	2.78677	6.2375e-05	0.000355801	Not significant	0.209244
Myosin-11	MYH11	P35749	0.379421	2.63559	1.78095e-05	0.000120214	Not significant	0.196639
Phosphatidylinositol 4-phosphate 3-kinase C2 domain-containing subunit beta	PIK3C2B	O00750	0.545603	1.83284	6.21162e-06	5.03141e-05	Not significant	0.194118
Polymeric immunoglobulin receptor	PIGR	P01833	0.521159	1.9188	7.26485e-06	5.6582e-05	Not significant	0.194118
Gelsolin	GSN	P06396	0.68225	1.46574	2.70944e-06	2.74331e-05	Not significant	0.193277
Apolipoprotein L1	APOL1	O14791	0.572949	1.74536	4.01772e-06	3.69812e-05	Not significant	0.192437
cAMP-specific 3'_5'-cyclic phosphodiesterase 4B	PDE4B	Q07343	0.444681	2.24881	4.7982e-06	4.13462e-05	Not significant	0.191597
Tetranectin	CLEC3B	P05452	0.728179	1.37329	2.39952e-06	2.55739e-05	Not significant	0.187395
Nesprin-2	SYNE2	Q8WXH0	0.582956	1.71539	2.17178e-05	0.000143999	Not significant	0.187395
Alpha-2-HS-glycoprotein	AHSG	P02765	0.62852	1.59104	4.38931e-06	3.95038e-05	Not significant	0.184034
Fibrous sheath-interacting protein 2	FSIP2	Q5CZC0	0.795198	1.25755	6.18769e-06	5.03141e-05	Not significant	0.179832
Coagulation factor V	F5	P12259	0.642136	1.5573	3.67133e-07	4.79641e-06	Not significant	0.17563
Centrosome-associated protein 350	CEP350	Q5VT06	0.449499	2.2247	3.6322e-07	4.79641e-06	Not significant	0.171429
Apolipoprotein A-I	APOA1	P02647	0.4542	2.20167	1.27453e-07	2.34629e-06	Not significant	0.158824
L-lactate dehydrogenase C chain	LDHC	P07864	0.510022	1.9607	5.48965e-08	1.17016e-06	Not significant	0.155462
StAR-related lipid transfer protein 9	STARD9	Q9P2P6	0.396295	2.52337	8.85622e-07	1.0869e-05	Not significant	0.155462
Thrombospondin-1	THBS1	P07996	0.408805	2.44615	9.2059e-08	1.86419e-06	Not significant	0.153782
Keratin_ type I cytoskeletal 14	KRT14	P02533	0.253147	3.95028	3.511e-08	8.74292e-07	Not significant	0.146218
Alpha-1-acid glycoprotein 2	ORM2	P19652	0.485883	2.05811	1.66412e-07	2.64355e-06	Not significant	0.146218
Albumin	ALB	P02768	0.241023	4.14899	4.94652e-08	1.11297e-06	Not significant	0.142017
Phosphatidylinositol 4_5-bisphosphate 3-kinase catalytic subunit gamma isoform	PIK3CG	P48736	0.315301	3.17157	1.04599e-08	4.45473e-07	Not significant	0.139496
Cholinesterase	BCHE	P06276	0.605856	1.65056	1.84117e-08	5.36955e-07	Not significant	0.136134
Protein ABHD12B	ABHD12B	Q7Z5M8	0.209121	4.78192	3.03806e-09	2.46083e-07	Not significant	0.121849
Heat shock 70 kDa protein 12B	HSPA12B	Q96MM6	0.206376	4.84553	1.1902e-09	2.41016e-07	Not significant	0.121008
Midasin	MDN1	Q9NU22	0.55081	1.81551	3.46507e-10	1.40335e-07	Not significant	0.0890756
Serglycin	SRGN	P10124	0.344422	2.90341	0.00329707	0.00960658	Not significant
Low affinity immunoglobulin gamma Fc region receptor III-B	FCGR3B	O75015	3.12077	0.320434	0.0036211	0.0103278	Not significant
Peroxiredoxin-6	PRDX6	P30041	0.399885	2.50072	0.00559536	0.0146201	Not significant
Purine nucleoside phosphorylase	PNP	P00491	0.286471	3.49076	0.0108083	0.0255986	Not significant
Matrix metalloproteinase-9	MMP9	P14780	1.82277	0.548615	0.0241248	0.0491269	Not significant
Cofilin-1	CFL1	P23528	0.536735	1.86312	0.0769434	0.126675	Not significant
Protein S100-A4	S100A4	P26447	0.677331	1.47638	0.293297	0.379506	Not significant
Flavin reductase (NADPH)	BLVRB	P30043	0.637683	1.56818	0.435194	0.530999	Not significant
Amyloid-beta precursor protein	APP	P05067	0.893263	1.11949	0.695085	0.777756	Not significant
Histone H2A type 1-B/E	H2AC4	P04908	1.05824	0.94497	0.862114	0.909261	Not significant
Phosphoglycerate kinase 1	PGK1	P00558	0.984495	1.01575	0.963441	0.975184	Not significant
NF-kappa-B inhibitor alpha	NFKBIA	P25963					Not significant
Delta-aminolevulinic acid dehydratase	ALAD	P13716					Not significant
