# Supplementary material for: Discovery of a Secretory Granule Lumen-Enriched Serum Protein Signature in Resectable Pancreatic Ductal Adenocarcinoma
Source: Medicina (Kaunas). 2026 Mar 23;62(3):605. doi: 10.3390/medicina62030605 (PMC13027620; doi:10.3390/medicina62030605)
Supplement: Supplementary file 1 [file medicina-62-00605-s001.zip › Supplementary Table S3_Functional Enrichment Analysis Results (gProfiler Output).xlsx]

## Sheet: Sheet1
Supplementary Table S3_Functional Enrichment Analysis Results (gProfiler Output)
Term_ID	Term_Name	P_value	Adjusted_P_value	Overlapping_Genes
GO:0034774	secretory granule lumen	0.00145297	0.00145297	ITIH3,F13A1,SERPINA1,FTL
GO:0060205	cytoplasmic vesicle lumen	0.00154352	0.00154352	ITIH3,F13A1,SERPINA1,FTL
GO:0031983	vesicle lumen	0.00156212	0.00156212	ITIH3,F13A1,SERPINA1,FTL
GO:0030141	secretory granule	0.00460321	0.00460321	ITIH3,F13A1,TRIP11,SERPINA1,FTL
GO:0099503	secretory vesicle	0.0115187	0.0115187	ITIH3,F13A1,TRIP11,SERPINA1,FTL
GO:0031982	vesicle	0.0125804	0.0125804	ITIH3,F13A1,MASP2,CDHR2,TRIP11,SERPINA1,FTL,LCP1
GO:0070062	extracellular exosome	0.0242277	0.0242277	ITIH3,MASP2,CDHR2,SERPINA1,FTL,LCP1
GO:1903561	extracellular vesicle	0.0262061	0.0262061	ITIH3,MASP2,CDHR2,SERPINA1,FTL,LCP1
GO:0043230	extracellular organelle	0.0262742	0.0262742	ITIH3,MASP2,CDHR2,SERPINA1,FTL,LCP1
GO:0065010	extracellular membrane-bounded organelle	0.0262742	0.0262742	ITIH3,MASP2,CDHR2,SERPINA1,FTL,LCP1
GO:0005615	extracellular space	0.0339751	0.0339751	ITIH3,F13A1,MASP2,CDHR2,SERPINA1,FTL,LCP1
KEGG:04610	Complement and coagulation cascades	0.000964614	0.000964614	F13A1,MASP2,SERPINA1
KEGG:04216	Ferroptosis	0.016551	0.016551	ACSL5,FTL
REAC:R-HSA-114608	Platelet degranulation	0.0196802	0.0196802	ITIH3,F13A1,SERPINA1
REAC:R-HSA-76005	Response to elevated platelet cytosolic Ca2+	0.0220997	0.0220997	ITIH3,F13A1,SERPINA1
