# Supplementary material for: Discovery of a Secretory Granule Lumen-Enriched Serum Protein Signature in Resectable Pancreatic Ductal Adenocarcinoma
Source: Medicina (Kaunas). 2026 Mar 23;62(3):605. doi: 10.3390/medicina62030605 (PMC13027620; doi:10.3390/medicina62030605)
Supplement: Supplementary file 1 [file medicina-62-00605-s001.zip › Supplementary Table S4_Clinicopathologic Association Analysis for Top-Ranked Proteins.xlsx]

## Sheet: Sheet1
Supplementary Table S4_Clinicopathologic Association Analysis for Top-Ranked Proteins
Protein name	Gene	Spearman_rho_Nstage	Spearman_p	MannWhitney_p_N0_vs_Npos	BH_FDR_Spearman_p	N_total	N0_n	Npos_n	Sig_uncorrected_p<0.05	Sig_FDR<0.05	Spearman_rho_Tstage	Spearman_p_Tstage	Spearman_rho_Grade	Spearman_p_Grade	BH_FDR_Tstage	BH_FDR_Grade	Spearman_rho	p_value	N
Long-chain-fatty-acid--CoA ligase 5	ACSL5	0.14548	0.411681	0.164442	0.64455	34	8	26	FALSE	FALSE	0.0311387	0.86342	0.201955	0.267669	0.86342	0.895563
Coiled-coil domain-containing protein 141	CCDC141	-0.17427	0.324271	0.390135	0.64455	34	8	26	FALSE	FALSE	0.186832	0.297835	-0.0260298	0.887545	0.406138	0.910707
Cadherin-related family member 2	CDHR2	0.165582	0.349342	0.368237	0.64455	34	8	26	FALSE	FALSE	-0.280248	0.114182	0.138676	0.449094	0.406138	0.895563
Neutrophil defensin 1	DEFA1	0.253313	0.148316	0.484985	0.556187	34	8	26	FALSE	FALSE	0.194617	0.277789	0.223497	0.218841	0.406138	0.895563
Coagulation factor XIII A chain	F13A1	-0.178358	0.31287	0.436135	0.64455	34	8	26	FALSE	FALSE	0.217971	0.223002	-0.102773	0.575667	0.406138	0.895563	0.22	0.25	29
Ferritin light chain	FTL	0.0982928	0.580233	0.484985	0.724651	34	8	26	FALSE	FALSE	0.11677	0.517536	-0.0888602	0.628649	0.630022	0.895563	0.224	0.243	29
Hepatitis A virus cellular receptor 1	HAVCR1	-0.388912	0.0230122	0.0134918	0.345183	34	8	26	TRUE	FALSE	0.506004	0.002662	0.185799	0.308621	0.0399299	0.895563
Inter-alpha-trypsin inhibitor heavy chain H3	ITIH3	-0.0742733	0.67634	0.795909	0.724651	34	8	26	FALSE	FALSE	-0.108985	0.546019	0.0228882	0.901046	0.630022	0.910707	-0.114	0.556	29
Plastin-2	LCP1	-0.133556	0.451444	0.510431	0.64455	34	8	26	FALSE	FALSE	0.23354	0.190863	-0.100978	0.58239	0.406138	0.895563
Leukocyte immunoglobulin-like receptor subfamily A member 3	LILRA3	-0.0488909	0.783638	0.646929	0.783638	34	8	26	FALSE	FALSE	0.186832	0.297835	-0.0206443	0.910707	0.406138	0.910707
Leucine-rich repeat and IQ domain-containing protein 1	LRRIQ1	-0.287894	0.0987237	0.119527	0.556187	34	8	26	FALSE	FALSE	0.241325	0.176072	-0.179516	0.325554	0.406138	0.895563
Mannan-binding lectin serine protease 2	MASP2	0.084324	0.635397	0.590593	0.724651	34	8	26	FALSE	FALSE	0.0934161	0.605103	0.0816796	0.656746	0.648325	0.895563
Alpha-1-antitrypsin	SERPINA1	-0.187387	0.288595	0.412768	0.64455	34	8	26	FALSE	FALSE	0.23354	0.190863	-0.0421862	0.818676	0.406138	0.910707
Thrombospondin-4	THBS4	-0.256379	0.143301	0.15222	0.556187	34	8	26	FALSE	FALSE	0.428157	0.0129277	-0.179067	0.326785	0.096958	0.895563
Thyroid receptor-interacting protein 11	TRIP11	-0.127423	0.47267	0.19098	0.64455	34	8	26	FALSE	FALSE	0.311387	0.0777384	-0.120275	0.512019	0.388692	0.895563
